# Supplementary material for: Identification of the Important Genes of Bradyrhizobium diazoefficiens 113-2 Involved in Soybean Nodule Development and Senescence
Source: Front Microbiol. 2021 Nov 11;12:754837. doi: 10.3389/fmicb.2021.754837 (PMC8632152; doi:10.3389/fmicb.2021.754837)
Supplement: Supplementary file 1 [file Table_1.XLSX]

## Sheet: Sheet1
			Table S1: Summary of the mapping result (mapping to reference genes and the genome).
			Sample_name	total_clean_read	total_mapping_genome_ratio	uniquely_mapping_genome_ratio	total_mapping_gene_ratio	uniquely_mapping_gene_ratio
			Branching stage_N	12.02	0.16	0.16	0.07	0.07
			Flowering stage_N	12.02	0.22	0.22	0.12	0.12
			Fruiting stage_N	12.01	0.41	0.4	0.22	0.21
			Pod stage_N	11.96	1.33	1.29	0.78	0.76
			Harvest stage_N	12.01	0.48	0.47	0.27	0.26
