# Supplementary material for: Identification of the Important Genes of Bradyrhizobium diazoefficiens 113-2 Involved in Soybean Nodule Development and Senescence
Source: Front Microbiol. 2021 Nov 11;12:754837. doi: 10.3389/fmicb.2021.754837 (PMC8632152; doi:10.3389/fmicb.2021.754837)
Supplement: Supplementary file 2 [file Table_2.XLSX]

## Sheet: Sheet1
Table S2: The fpkm value of the genes of B. diazoefficiens 113-2 in the five nodule samples.
gene_id	fpkm_branching stage_N	fpkm_flowering stage_N	fpkm_fruiting stage_N	fpkm_pod stage_N	fpkm_harvest_stage_N
113-2GL000001	157.61	486.82	106.43	192.38	171.74
113-2GL000002	300.6	61.9	101.49	65.85	27.3
113-2GL000003	0	0	33.28	0	0
113-2GL000004	0	232.76	0	35.38	0
113-2GL000005	NA	NA	NA	NA	NA
113-2GL000006	0	0	0	0	13.94
113-2GL000007	0	103.45	0	0	0
113-2GL000008	90.43	195.52	61.06	59.43	36.95
113-2GL000009	0	53.2	29.08	24.26	0
113-2GL000010	0	588.02	482.08	178.75	259.31
113-2GL000011	159	0	0	7.46	0
113-2GL000012	0	0	0	54.78	0
113-2GL000013	0	295.96	242.64	22.49	65.26
113-2GL000014	0	109	119.15	16.57	48.07
113-2GL000015	177.32	0	59.87	49.94	96.6
113-2GL000016	0	0	0	28.78	27.84
113-2GL000017	162.57	50.21	301.89	251.85	265.72
113-2GL000018	0	0	26.32	7.32	0
113-2GL000019	0	0	0	9.93	0
113-2GL000020	0	76	207.7	115.52	167.58
113-2GL000021	0	146.52	40.04	55.68	64.61
113-2GL000022	0	0	174.47	48.52	0
113-2GL000023	NA	NA	NA	NA	NA
113-2GL000024	0	323.84	177	344.54	428.42
113-2GL000025	148.86	137.93	175.9	370.37	243.3
113-2GL000026	761.53	0	0	286	0
113-2GL000027	0	1734.53	3011.36	2488.99	1777.26
113-2GL000028	112.34	69.39	75.86	42.19	30.6
113-2GL000029	0	41.46	0	6.3	0
113-2GL000030	0	0	37.81	10.51	91.52
113-2GL000031	0	146.04	79.82	88.79	128.81
113-2GL000032	0	0	0	0	259.31
113-2GL000033	406.43	376.6	137.22	248.04	166.07
113-2GL000034	0	0	55.51	0	0
113-2GL000035	NA	NA	NA	NA	NA
113-2GL000036	775.12	319.21	174.47	169.81	70.38
113-2GL000037	336.49	0	170.41	47.39	45.83
113-2GL000038	159.35	147.65	134.5	142.13	86.82
113-2GL000039	339.12	69.83	38.16	21.23	30.79
113-2GL000040	239.55	0	0	22.49	65.26
113-2GL000041	300.6	0	67.66	47.04	0
113-2GL000042	NA	NA	NA	NA	NA
113-2GL000043	0	170.57	186.45	77.78	0
113-2GL000044	0	0	97.96	0	26.35
113-2GL000045	0	99.31	0	0	0
113-2GL000046	103.65	0	0	9.73	0
113-2GL000047	301.44	0	101.77	56.6	41.06
113-2GL000048	413.4	42.56	116.31	97.03	112.61
113-2GL000049	669.86	103.45	169.62	62.89	45.62
113-2GL000050	243.59	75.24	164.48	144.84	88.47
113-2GL000051	271.97	0	0	25.54	0
113-2GL000052	901.81	185.69	135.32	244.6	272.95
113-2GL000053	0	859.42	156.57	435.41	378.99
113-2GL000054	2755.03	1008.51	292.83	728.1	472.53
113-2GL000055	2182.82	481.57	193.02	1000.32	353.94
113-2GL000056	0	0	0	0	66.35
113-2GL000057	NA	NA	NA	NA	NA
113-2GL000058	NA	NA	NA	NA	NA
113-2GL000059	0	78.4	0	0	0
113-2GL000060	0	119.49	65.31	18.16	0
113-2GL000061	NA	NA	NA	NA	NA
113-2GL000062	274.03	0	46.26	25.73	0
113-2GL000063	0	0	31.48	35.01	126.98
113-2GL000064	0	137.93	0	104.82	0
113-2GL000065	0	147.01	241.04	67.03	129.65
113-2GL000066	0	0	0	20.58	0
113-2GL000067	112.34	0	37.93	42.19	30.6
113-2GL000068	141.3	0	0	13.27	0
113-2GL000069	0	0	0	22.01	42.56
113-2GL000070	NA	NA	NA	NA	NA
113-2GL000071	0	79.24	0	0	0
113-2GL000072	0	0	100.93	70.17	244.31
113-2GL000073	0	0	23.81	6.62	19.21
113-2GL000074	75.83	0	0	35.6	20.66
113-2GL000075	NA	NA	NA	NA	NA
113-2GL000076	87.9	54.3	44.52	37.14	35.92
113-2GL000077	0	0	24.09	46.89	19.44
113-2GL000078	0	237.71	0	0	104.83
113-2GL000079	157.96	390.3	213.32	118.64	43.03
113-2GL000080	0	0	35.33	9.83	28.51
113-2GL000081	0	19.3	0	5.87	0
113-2GL000082	0	940.84	385.67	500.49	518.61
113-2GL000083	0	0	0	50.31	0
113-2GL000084	NA	NA	NA	NA	NA
113-2GL000085	0	0	56.02	7.79	45.2
113-2GL000086	0	295.96	80.88	67.47	130.51
113-2GL000087	0	0	45.74	0	0
113-2GL000088	0	0	61.99	34.48	0
113-2GL000089	0	0	0	16.02	0
113-2GL000090	NA	NA	NA	NA	NA
113-2GL000091	803.83	496.55	678.48	264.15	766.4
113-2GL000092	0	70.94	77.54	64.69	0
113-2GL000093	0	0	339.24	0	0
113-2GL000094	463.75	859.42	156.57	870.82	252.66
113-2GL000095	696.84	78.27	64.16	279.55	120.8
113-2GL000096	179.96	111.17	0	67.59	49.02
113-2GL000097	NA	NA	NA	NA	NA
113-2GL000098	0	0	0	16.53	0
113-2GL000099	289.38	0	0	81.51	157.66
113-2GL000100	NA	NA	NA	NA	NA
113-2GL000101	282.6	0	0	79.6	76.98
113-2GL000102	0	0	0	17.46	25.33
113-2GL000103	169.43	366.31	371.82	795.36	438.45
113-2GL000104	121.79	0	41.12	22.87	33.18
113-2GL000105	NA	NA	NA	NA	NA
113-2GL000106	0	0	34.89	9.7	28.15
113-2GL000107	556.5	343.77	375.78	626.99	303.19
113-2GL000108	915.76	0	309.18	1332.69	498.92
113-2GL000109	NA	NA	NA	NA	NA
113-2GL000110	0	0	0	0	62.76
113-2GL000111	0	0	86.01	0	69.39
113-2GL000112	0	0	190.82	176.89	51.32
113-2GL000113	137.54	84.96	139.31	113.55	187.33
113-2GL000114	112.69	0	76.09	31.74	0
113-2GL000115	0	98	107.13	74.48	0
113-2GL000116	0	0	104.83	29.15	42.29
113-2GL000117	0	0	0	0	51.06
113-2GL000118	0	54.24	29.64	8.24	0
113-2GL000119	116.69	0	0	10.96	31.79
113-2GL000120	144.69	0	97.7	13.58	0
113-2GL000121	0	0	111.53	46.52	44.99
113-2GL000122	102.47	0	0	19.24	0
113-2GL000123	0	87.97	0	26.74	0
113-2GL000124	NA	NA	NA	NA	NA
113-2GL000125	NA	NA	NA	NA	NA
113-2GL000126	2284.58	705.63	449.94	661.36	207.45
113-2GL000127	0	0	98.49	27.39	0
113-2GL000128	1973.05	0	0	308.75	358.31
113-2GL000129	358.14	0	120.92	33.63	97.56
113-2GL000130	351.19	0	0	0	0
113-2GL000131	0	64.03	0	9.73	0
113-2GL000132	0	28.25	46.32	34.35	12.46
113-2GL000133	NA	NA	NA	NA	NA
113-2GL000134	78.64	48.58	0	22.15	42.84
113-2GL000135	343.41	70.71	309.18	225.7	530.1
113-2GL000136	0	0	0	0	123.17
113-2GL000137	0	0	0	8.37	0
113-2GL000138	0	0	0	24.79	0
113-2GL000139	0	73.5	40.17	11.17	0
113-2GL000140	0	117.6	0	35.75	0
113-2GL000141	NA	NA	NA	NA	NA
113-2GL000142	NA	NA	NA	NA	NA
113-2GL000143	78.64	0	26.55	7.38	0
113-2GL000144	0	0	22.66	18.9	237.66
113-2GL000145	0	0	0	0	25.07
113-2GL000146	0	0	51.97	57.81	41.93
113-2GL000147	0	0	46	19.19	0
113-2GL000148	NA	NA	NA	NA	NA
113-2GL000149	0	0	0	13.64	0
113-2GL000150	0	134.61	73.57	163.67	59.36
113-2GL000151	0	0	0	23.67	0
113-2GL000152	0	0	0	34.66	50.27
113-2GL000153	127.37	0	129.01	35.88	0
113-2GL000154	0	0	132.75	110.75	107.1
113-2GL000155	0	0	0	30.05	0
113-2GL000156	0	0	0	0	50.79
113-2GL000157	577.22	0	0	54.19	0
113-2GL000158	0	122.1	0	46.4	53.85
113-2GL000159	0	0	40.44	44.98	65.26
113-2GL000160	639.71	934.03	530.13	1255.83	728.73
113-2GL000161	0	0	0	0	88.77
113-2GL000162	190.38	235.21	128.56	107.25	103.72
113-2GL000163	412.22	127.32	173.97	67.73	56.15
113-2GL000164	160.06	0	0	15.03	0
113-2GL000165	0	0	0	0	49.27
113-2GL000166	0	0	0	9.11	0
113-2GL000167	0	0	30.53	8.49	0
113-2GL000168	0	0	0	22.27	32.31
113-2GL000169	NA	NA	NA	NA	NA
113-2GL000170	0	0	40.31	33.63	65.04
113-2GL000171	NA	NA	NA	NA	NA
113-2GL000172	NA	NA	NA	NA	NA
113-2GL000173	0	0	0	0	42.29
113-2GL000174	NA	NA	NA	NA	NA
113-2GL000175	NA	NA	NA	NA	NA
113-2GL000176	0	0	0	57.56	0
113-2GL000177	0	0	24.38	40.67	39.34
113-2GL000178	NA	NA	NA	NA	NA
113-2GL000179	0	0	0	9.28	0
113-2GL000180	0	0	0	16.9	49.02
113-2GL000181	0	65.53	0	29.88	0
113-2GL000182	0	352.44	115.58	10.71	124.34
113-2GL000183	0	0	257.11	143	0
113-2GL000184	0	181.67	0	55.22	40.06
113-2GL000185	0	0	104.38	43.54	0
113-2GL000186	438.45	135.42	444.1	123.5	119.44
113-2GL000187	0	0	59.57	115.97	96.13
113-2GL000188	388.95	0	0	73.04	158.93
113-2GL000189	0	0	279.15	232.88	225.23
113-2GL000190	NA	NA	NA	NA	NA
113-2GL000191	NA	NA	NA	NA	NA
113-2GL000192	0	105.65	115.49	48.17	46.59
113-2GL000193	NA	NA	NA	NA	NA
113-2GL000194	0	0	0	19.19	0
113-2GL000195	0	44.16	0	33.56	58.42
113-2GL000196	645.94	99.75	163.56	394.2	0
113-2GL000197	241.15	148.97	162.84	45.28	65.69
113-2GL000198	0	98	0	29.79	0
113-2GL000199	NA	NA	NA	NA	NA
113-2GL000200	NA	NA	NA	NA	NA
113-2GL000201	134.97	0	45.57	38.02	73.53
113-2GL000202	NA	NA	NA	NA	NA
113-2GL000203	NA	NA	NA	NA	NA
113-2GL000204	88.23	54.5	29.79	16.57	48.07
113-2GL000205	NA	NA	NA	NA	NA
113-2GL000206	0	0	27.69	15.4	0
113-2GL000207	58.82	36.33	19.86	27.61	0
113-2GL000208	145.27	89.74	98.09	54.56	39.57
113-2GL000209	132.5	0	44.74	37.32	108.28
113-2GL000210	0	0	41.97	11.67	0
113-2GL000211	109.28	0	0	10.26	0
113-2GL000212	251.2	0	84.81	117.92	205.28
113-2GL000213	125.74	25.89	28.3	43.29	22.84
113-2GL000214	0	0	28.14	23.48	22.7
113-2GL000215	NA	NA	NA	NA	NA
113-2GL000216	65.29	40.33	0	0	35.57
113-2GL000217	165.93	102.5	112.04	62.32	0
113-2GL000218	0	0	48.85	0	0
113-2GL000219	0	0	68.61	38.16	0
113-2GL000220	1000.16	102.97	168.84	516.47	181.63
113-2GL000221	0	0	0	30.6	0
113-2GL000222	0	0	0	13.06	0
113-2GL000223	0	0	0	0	281.53
113-2GL000224	0	172.55	141.46	78.68	190.23
113-2GL000225	44.55	27.52	30.08	4.18	24.27
113-2GL000226	92.51	0	0	8.69	0
113-2GL000227	0	319.21	174.47	388.14	492.68
113-2GL000228	384	237.21	155.58	194.69	418.41
113-2GL000229	0	921.44	1007.24	1365.48	1828.51
113-2GL000230	NA	NA	NA	NA	NA
113-2GL000231	NA	NA	NA	NA	NA
113-2GL000232	NA	NA	NA	NA	NA
113-2GL000233	NA	NA	NA	NA	NA
113-2GL000234	0	0	120.92	33.63	0
113-2GL000235	0	79.52	0	36.26	35.07
113-2GL000236	0	0	42.41	23.58	0
113-2GL000237	91.58	56.57	30.92	34.39	0
113-2GL000238	0	134.61	0	0	0
113-2GL000239	0	0	0	188.68	0
113-2GL000240	NA	NA	NA	NA	NA
113-2GL000241	NA	NA	NA	NA	NA
113-2GL000242	1339.72	1655.17	1356.97	1635.21	1094.85
113-2GL000243	0	0	0	132.32	0
113-2GL000244	NA	NA	NA	NA	NA
113-2GL000245	88.01	0	14.86	4.13	11.99
113-2GL000246	0	208.83	57.07	111.09	46.05
113-2GL000247	244.41	150.98	165.04	149.16	99.87
113-2GL000248	124.3	0	0	11.67	0
113-2GL000249	0	798.03	872.34	0	527.87
113-2GL000250	172.66	159.99	349.77	194.53	164.62
113-2GL000251	1247.33	0	0	0	0
113-2GL000252	NA	NA	NA	NA	NA
113-2GL000253	122.2	150.98	123.78	137.68	66.58
113-2GL000254	336.49	103.93	454.43	363.31	549.97
113-2GL000255	NA	NA	NA	NA	NA
113-2GL000256	0	0	0	18.16	0
113-2GL000257	NA	NA	NA	NA	NA
113-2GL000258	0	0	0	8.09	23.46
113-2GL000259	0	0	21.35	47.5	34.45
113-2GL000260	0	0	0	7.53	0
113-2GL000261	209.09	86.11	23.53	32.72	18.99
113-2GL000262	126.04	116.78	0	11.83	17.17
113-2GL000263	339.65	104.91	0	23.92	23.13
113-2GL000264	0	0	0	58.56	509.67
113-2GL000265	0	0	0	7.3	0
113-2GL000266	0	0	0	15.32	133.36
113-2GL000267	NA	NA	NA	NA	NA
113-2GL000268	226.08	139.66	0	21.23	0
113-2GL000269	567.86	350.78	172.55	490.5	943.6
113-2GL000270	95.69	118.23	32.31	17.97	0
113-2GL000271	0	159.61	174.47	242.59	281.53
113-2GL000272	103.94	0	0	19.52	28.32
113-2GL000273	0	0	0	24.79	0
113-2GL000274	0	70.94	0	0	0
113-2GL000275	104.54	64.58	141.19	19.63	28.48
113-2GL000276	NA	NA	NA	NA	NA
113-2GL000277	0	282.85	0	0	41.58
113-2GL000278	0	0	0	51.98	25.14
113-2GL000279	0	0	21.46	29.84	51.95
113-2GL000280	0	0	0	84.9	0
113-2GL000281	NA	NA	NA	NA	NA
113-2GL000282	NA	NA	NA	NA	NA
113-2GL000283	NA	NA	NA	NA	NA
113-2GL000284	0	0	0	90.39	37.47
113-2GL000285	NA	NA	NA	NA	NA
113-2GL000286	0	677.12	0	205.83	0
113-2GL000287	187.91	116.08	222.05	97.03	153.56
113-2GL000288	210.31	129.91	71	39.49	229.15
113-2GL000289	NA	NA	NA	NA	NA
113-2GL000290	NA	NA	NA	NA	NA
113-2GL000291	0	0	0	7.18	0
113-2GL000292	NA	NA	NA	NA	NA
113-2GL000293	0	0	0	66.59	193.21
113-2GL000294	NA	NA	NA	NA	NA
113-2GL000295	NA	NA	NA	NA	NA
113-2GL000296	0	0	0	26.33	0
113-2GL000297	0	0	30.08	16.73	0
113-2GL000298	0	0	0	30.6	0
113-2GL000299	NA	NA	NA	NA	NA
113-2GL000300	0	0	0	0	102.64
113-2GL000301	NA	NA	NA	NA	NA
113-2GL000302	65.18	40.26	0	24.48	17.75
113-2GL000303	0	49	26.78	29.79	43.22
113-2GL000304	81.47	50.33	55.01	53.54	66.58
113-2GL000305	0	97.58	53.33	66.74	107.57
113-2GL000306	NA	NA	NA	NA	NA
113-2GL000307	448.42	92.33	0	56.14	40.72
113-2GL000308	0	0	54.52	60.65	175.96
113-2GL000309	0	0	0	65.56	114.14
113-2GL000310	425.56	0	143.68	39.96	0
113-2GL000311	0	0	0	96.12	0
113-2GL000312	255.64	0	86.31	48	34.82
113-2GL000313	1299.61	267.6	146.26	447.4	531.04
113-2GL000314	1563.01	137.93	226.16	293.5	425.78
113-2GL000315	NA	NA	NA	NA	NA
113-2GL000316	NA	NA	NA	NA	NA
113-2GL000317	84.71	0	0	0	0
113-2GL000318	NA	NA	NA	NA	NA
113-2GL000319	0	110.62	0	8.41	0
113-2GL000320	302.95	74.86	0	39.82	66.02
113-2GL000321	NA	NA	NA	NA	NA
113-2GL000322	709.26	0	0	66.59	0
113-2GL000323	153.93	47.54	0	14.45	0
113-2GL000324	0	0	0	14.96	0
113-2GL000325	0	91.58	100.1	139.19	0
113-2GL000326	0	0	91.83	0	0
113-2GL000327	140.2	86.61	94.67	59.24	0
113-2GL000328	461.78	0	25.98	72.26	83.86
113-2GL000329	0	0	411.66	190.8	332.15
113-2GL000330	0	196.01	642.78	625.62	345.74
113-2GL000331	192.92	0	32.57	9.06	0
113-2GL000332	0	97.58	0	29.66	43.03
113-2GL000333	0	0	39.02	54.25	157.41
113-2GL000334	134.97	166.75	45.57	88.71	73.53
113-2GL000335	702.38	0	118.57	49.46	0
113-2GL000336	185.98	0	31.4	34.92	0
113-2GL000337	1248.61	0	0	0	339.78
113-2GL000338	NA	NA	NA	NA	NA
113-2GL000339	0	0	0	13.75	39.89
113-2GL000340	83.35	51.49	0	31.3	0
113-2GL000341	NA	NA	NA	NA	NA
113-2GL000342	164.42	101.57	0	61.75	0
113-2GL000343	0	147.01	160.69	178.75	64.83
113-2GL000344	0	190.98	208.76	232.22	0
113-2GL000345	0	0	46.44	51.65	37.47
113-2GL000346	0	465.52	0	0	0
113-2GL000347	0	0	19.05	0	0
113-2GL000348	0	31.65	0	9.62	41.87
113-2GL000349	1307.44	1076.86	392.38	272.79	197.86
113-2GL000350	180.86	0	40.71	22.64	16.42
113-2GL000351	0	0	198.58	0	0
113-2GL000352	0	0	0	0	90.4
113-2GL000353	NA	NA	NA	NA	NA
113-2GL000354	NA	NA	NA	NA	NA
113-2GL000355	72.64	0	0	6.82	0
113-2GL000356	153.93	95.08	0	57.81	125.79
113-2GL000357	0	0	0	19.63	0
113-2GL000358	0	112.85	123.36	0	149.3
113-2GL000359	0	89.74	0	54.56	39.57
113-2GL000360	509.47	0	0	0	0
113-2GL000361	0	62.24	0	18.92	0
113-2GL000362	94.2	0	31.8	17.69	25.66
113-2GL000363	919.64	0	413.99	892.22	417.53
113-2GL000364	0	0	0	0	39.73
113-2GL000365	108.63	134.2	73.35	183.58	59.18
113-2GL000366	0	0	60.16	33.46	97.08
113-2GL000367	0	79.24	0	48.17	69.88
113-2GL000368	0	0	58.72	48.98	47.37
113-2GL000369	0	3142.24	4293.54	3024.74	6389.48
113-2GL000370	0	0	0	40.75	39.41
113-2GL000371	190.38	0	128.56	196.62	103.72
113-2GL000372	0	0	0	28.07	0
113-2GL000373	425.56	262.88	0	39.96	115.93
113-2GL000374	574.17	0	0	0	0
113-2GL000375	NA	NA	NA	NA	NA
113-2GL000376	334.93	0	0	0	0
113-2GL000377	0	0	124.62	155.95	100.55
113-2GL000378	0	0	0	117.11	0
113-2GL000379	0	140.53	25.6	92.56	165.26
113-2GL000380	NA	NA	NA	NA	NA
113-2GL000381	314.54	0	106.2	354.39	0
113-2GL000382	148.25	91.58	0	139.19	40.38
113-2GL000383	91.34	0	0	0	0
113-2GL000384	0	0	0	0	33.52
113-2GL000385	0	275.86	226.16	20.96	0
113-2GL000386	365.38	0	0	34.31	0
113-2GL000387	0	44.34	48.46	13.48	39.1
113-2GL000388	0	70.94	0	10.78	0
113-2GL000389	325.88	0	220.05	152.98	88.77
113-2GL000390	0	0	50.89	14.15	41.06
113-2GL000391	129.19	79.8	43.62	12.13	0
113-2GL000392	0	0	0	25.1	24.27
113-2GL000393	0	0	34.11	0	0
113-2GL000394	0	0	55.01	61.19	0
113-2GL000395	0	0	0	22.34	32.41
113-2GL000396	0	0	0	17.97	0
113-2GL000397	0	122.1	0	55.68	107.69
113-2GL000398	0	0	0	135.85	0
113-2GL000399	0	0	48.46	26.95	78.2
113-2GL000400	NA	NA	NA	NA	NA
113-2GL000401	0	0	0	37.95	110.1
113-2GL000402	40.42	24.97	13.65	37.95	55.05
113-2GL000403	0	180.93	98.89	137.5	79.79
113-2GL000404	0	199.51	218.08	181.94	0
113-2GL000405	0	0	0	24.43	0
113-2GL000406	1219.3	2929.1	5305.9	13495.8	6163.15
113-2GL000407	NA	NA	NA	NA	NA
113-2GL000408	42.81	0	28.91	4.02	11.66
113-2GL000409	157.96	0	53.33	163.14	0
113-2GL000410	0	0	0	34.48	0
113-2GL000411	0	0	73.13	101.68	59
113-2GL000412	0	0	0	0	25.73
113-2GL000413	NA	NA	NA	NA	NA
113-2GL000414	116.31	71.85	117.81	436.81	190.1
113-2GL000415	0	115.48	63.11	35.1	50.92
113-2GL000416	0	150.98	165.04	114.74	66.58
113-2GL000417	0	78.96	43.15	48	34.82
113-2GL000418	188.59	69.9	50.94	49.58	41.1
113-2GL000419	90.89	0	61.37	42.67	49.52
113-2GL000420	298.95	0	0	42.1	40.72
113-2GL000421	79.5	49.11	26.84	7.46	0
113-2GL000422	876.91	0	148.03	102.92	179.16
113-2GL000423	0	249.66	68.23	113.84	110.1
113-2GL000424	0	0	0	10.96	0
113-2GL000425	0	30.82	0	9.37	0
113-2GL000426	NA	NA	NA	NA	NA
113-2GL000427	234.89	0	0	110.27	63.98
113-2GL000428	0	0	74.02	0	59.72
113-2GL000429	653.72	179.48	0	81.84	39.57
113-2GL000430	265	0	89.47	62.2	72.19
113-2GL000431	77.62	143.85	78.62	94.74	105.73
113-2GL000432	583.43	180.2	98.49	54.78	79.46
113-2GL000433	0	83.22	0	12.65	18.35
113-2GL000434	0	0	0	21.77	0
113-2GL000435	0	0	0	21.77	0
113-2GL000436	91.34	0	0	0	49.77
113-2GL000437	411.05	355.49	249.81	578.9	335.92
113-2GL000438	0	204.06	27.88	93.05	89.99
113-2GL000439	0	0	0	23.92	0
113-2GL000440	2366.43	835.32	684.83	920.46	368.36
113-2GL000441	0	110.07	60.16	217.49	48.54
113-2GL000442	170.62	0	28.8	40.05	0
113-2GL000443	0	0	33.74	18.76	54.44
113-2GL000444	0	0	0	10.82	0
113-2GL000445	0	41.92	0	25.49	18.49
113-2GL000446	0	66.7	0	20.28	29.41
113-2GL000447	NA	NA	NA	NA	NA
113-2GL000448	0	0	0	34.77	0
113-2GL000449	0	120.13	262.64	182.59	158.93
113-2GL000450	927.5	572.94	1252.59	1132.07	631.64
113-2GL000451	919.64	189.36	103.5	57.56	250.52
113-2GL000452	0	0	0	18.71	0
113-2GL000453	131.06	0	0	12.31	0
113-2GL000454	0	0	39.91	22.2	0
113-2GL000455	NA	NA	NA	NA	NA
113-2GL000456	NA	NA	NA	NA	NA
113-2GL000457	NA	NA	NA	NA	NA
113-2GL000458	0	0	38.4	10.68	30.99
113-2GL000459	NA	NA	NA	NA	NA
113-2GL000460	NA	NA	NA	NA	NA
113-2GL000461	NA	NA	NA	NA	NA
113-2GL000462	NA	NA	NA	NA	NA
113-2GL000463	0	0	0	10.78	0
113-2GL000464	NA	NA	NA	NA	NA
113-2GL000465	NA	NA	NA	NA	NA
113-2GL000466	NA	NA	NA	NA	NA
113-2GL000467	0	0	0	17.97	0
113-2GL000468	NA	NA	NA	NA	NA
113-2GL000469	0	0	0	12.35	0
113-2GL000470	NA	NA	NA	NA	NA
113-2GL000471	0	0	0	66.59	0
113-2GL000472	NA	NA	NA	NA	NA
113-2GL000473	0	158.47	173.23	264.95	69.88
113-2GL000474	NA	NA	NA	NA	NA
113-2GL000475	0	59.43	0	9.03	26.21
113-2GL000476	553.66	114	373.86	346.55	502.74
113-2GL000477	0	0	0	95.67	0
113-2GL000478	NA	NA	NA	NA	NA
113-2GL000479	0	0	0	27.28	39.57
113-2GL000480	NA	NA	NA	NA	NA
113-2GL000481	NA	NA	NA	NA	NA
113-2GL000482	57.85	11.91	0	0	0
113-2GL000483	98.28	0	0	0	27.67
113-2GL000484	NA	NA	NA	NA	NA
113-2GL000485	128.73	0	0	0	0
113-2GL000486	NA	NA	NA	NA	NA
113-2GL000487	276.13	0	0	0	0
113-2GL000488	NA	NA	NA	NA	NA
113-2GL000489	542.59	446.9	244.25	288.68	492.68
113-2GL000490	62.53	0	21.11	8.81	0
113-2GL000491	NA	NA	NA	NA	NA
113-2GL000492	NA	NA	NA	NA	NA
113-2GL000493	0	0	0	0	43.79
113-2GL000494	NA	NA	NA	NA	NA
113-2GL000495	NA	NA	NA	NA	NA
113-2GL000496	0	0	44.25	0	0
113-2GL000497	63.13	77.99	0	11.85	17.2
113-2GL000498	0	98	0	14.9	0
113-2GL000499	54.48	0	18.39	51.15	59.36
113-2GL000500	1096.14	1354.23	925.21	102.92	597.19
113-2GL000501	NA	NA	NA	NA	NA
113-2GL000502	NA	NA	NA	NA	NA
113-2GL000503	197.13	0	33.28	46.27	0
113-2GL000504	0	0	0	44.49	86.06
113-2GL000505	NA	NA	NA	NA	NA
113-2GL000506	266.96	82.45	135.2	150.39	72.72
113-2GL000507	0	0	254.43	424.52	1231.71
113-2GL000508	0	0	0	70.51	136.38
113-2GL000509	0	123.11	134.58	112.27	325.74
113-2GL000510	NA	NA	NA	NA	NA
113-2GL000511	0	0	0	585.55	0
113-2GL000512	196.23	161.63	22.08	18.42	0
113-2GL000513	482.3	297.93	488.51	769.8	656.91
113-2GL000514	4188.39	470.42	257.11	321.75	207.45
113-2GL000515	0	0	0	7.75	11.25
113-2GL000516	0	102.03	0	0	0
113-2GL000517	NA	NA	NA	NA	NA
113-2GL000518	109.61	135.42	185.04	288.16	149.3
113-2GL000519	0	0	0	58.41	24.21
113-2GL000520	NA	NA	NA	NA	NA
113-2GL000521	44.99	83.38	75.95	38.02	24.51
113-2GL000522	0	0	0	40.25	14.6
113-2GL000523	NA	NA	NA	NA	NA
113-2GL000524	0	0	0	0	92.52
113-2GL000525	0	0	0	3.28	9.5
113-2GL000526	121.38	0	81.96	11.4	0
113-2GL000527	0	105.4	57.61	32.04	46.48
113-2GL000528	74.28	91.77	25.08	6.97	40.47
113-2GL000529	0	173.89	0	26.43	38.34
113-2GL000530	NA	NA	NA	NA	NA
113-2GL000531	0	253.92	277.56	270.15	559.87
113-2GL000532	0	132.22	72.26	40.19	0
113-2GL000533	0	126.24	23	70.35	55.67
113-2GL000534	NA	NA	NA	NA	NA
113-2GL000535	0	0	79.56	44.25	32.1
113-2GL000536	0	409.06	503.04	481.84	157.84
113-2GL000537	0	108.47	29.64	74.19	23.92
113-2GL000538	NA	NA	NA	NA	NA
113-2GL000539	0	0	0	21.77	0
113-2GL000540	0	309.49	33.83	254.01	81.89
113-2GL000541	100.76	0	0	37.84	27.45
113-2GL000542	0	438.13	909.97	732.51	656.91
113-2GL000543	282.23	581.14	762.3	609.46	948.21
113-2GL000544	0	1093.8	2391.3	1496.23	2205.01
113-2GL000545	0	0	0	144.52	698.84
113-2GL000546	322.97	518.72	567.02	1164.41	10012
113-2GL000547	95.44	58.96	64.45	143.38	1715.94
113-2GL000548	167.47	0	56.54	157.23	228.09
113-2GL000549	NA	NA	NA	NA	NA
113-2GL000550	0	0	0	15.37	133.76
113-2GL000551	82.02	50.67	83.08	0	22.34
113-2GL000552	0	59.27	97.18	63.06	0
113-2GL000553	0	0	0	10.17	0
113-2GL000554	0	0	0	10.2	14.8
113-2GL000555	NA	NA	NA	NA	NA
113-2GL000556	0	0	0	49.22	0
113-2GL000557	138.06	85.29	186.45	142.59	37.61
113-2GL000558	82.59	306.09	446.13	441.97	224.97
113-2GL000559	0	0	2093.61	1358.48	844.6
113-2GL000560	0	219.07	119.73	99.89	0
113-2GL000561	0	69.61	76.09	63.48	0
113-2GL000562	0	0	71.42	0	0
113-2GL000563	137.02	0	92.52	0	0
113-2GL000564	0	0	0	0	35.07
113-2GL000565	82.96	256.25	56.02	38.95	22.6
113-2GL000566	113.22	279.75	344.02	265.74	292.99
113-2GL000567	48.75	90.34	16.46	50.35	92.96
113-2GL000568	0	0	82.24	80.05	99.53
113-2GL000569	0	0	0	0	32.1
113-2GL000570	0	0	0	10.85	0
113-2GL000571	NA	NA	NA	NA	NA
113-2GL000572	NA	NA	NA	NA	NA
113-2GL000573	73.22	45.23	0	27.5	39.89
113-2GL000574	0	0	0	12.09	0
113-2GL000575	0	0	0	31.16	0
113-2GL000576	NA	NA	NA	NA	NA
113-2GL000577	0	0	0	48.52	0
113-2GL000578	NA	NA	NA	NA	NA
113-2GL000579	NA	NA	NA	NA	NA
113-2GL000580	NA	NA	NA	NA	NA
113-2GL000581	NA	NA	NA	NA	NA
113-2GL000582	34.98	0	11.81	3.28	0
113-2GL000583	0	0	0	8.75	0
113-2GL000584	75.83	0	38.4	32.04	10.33
113-2GL000585	NA	NA	NA	NA	NA
113-2GL000586	0	0	29.79	16.57	0
113-2GL000587	NA	NA	NA	NA	NA
113-2GL000588	0	0	0	62.89	0
113-2GL000589	132.5	27.28	44.74	8.29	36.09
113-2GL000590	0	25.36	0	0	33.55
113-2GL000591	NA	NA	NA	NA	NA
113-2GL000592	NA	NA	NA	NA	NA
113-2GL000593	NA	NA	NA	NA	NA
113-2GL000594	NA	NA	NA	NA	NA
113-2GL000595	0	0	154.59	0	0
113-2GL000596	NA	NA	NA	NA	NA
113-2GL000597	NA	NA	NA	NA	NA
113-2GL000598	NA	NA	NA	NA	NA
113-2GL000599	NA	NA	NA	NA	NA
113-2GL000600	NA	NA	NA	NA	NA
113-2GL000601	NA	NA	NA	NA	NA
113-2GL000602	NA	NA	NA	NA	NA
113-2GL000603	NA	NA	NA	NA	NA
113-2GL000604	NA	NA	NA	NA	NA
113-2GL000605	0	0	16.24	4.52	13.1
113-2GL000606	0	0	21.31	11.85	17.2
113-2GL000607	NA	NA	NA	NA	NA
113-2GL000608	0	21.57	0	0	0
113-2GL000609	NA	NA	NA	NA	NA
113-2GL000610	0	0	0	15.65	0
113-2GL000611	NA	NA	NA	NA	NA
113-2GL000612	0	0	119.73	33.3	96.6
113-2GL000613	0	0	0	0	39.41
113-2GL000614	NA	NA	NA	NA	NA
113-2GL000615	0	0	0	6.32	0
113-2GL000616	NA	NA	NA	NA	NA
113-2GL000617	NA	NA	NA	NA	NA
113-2GL000618	NA	NA	NA	NA	NA
113-2GL000619	NA	NA	NA	NA	NA
113-2GL000620	NA	NA	NA	NA	NA
113-2GL000621	NA	NA	NA	NA	NA
113-2GL000622	NA	NA	NA	NA	NA
113-2GL000623	0	0	37.81	10.51	0
113-2GL000624	NA	NA	NA	NA	NA
113-2GL000625	0	0	0	9.68	0
113-2GL000626	NA	NA	NA	NA	NA
113-2GL000627	0	0	0	5.53	0
113-2GL000628	0	0	0	0	86.44
113-2GL000629	0	0	57.61	32.04	0
113-2GL000630	0	36.39	19.89	11.06	16.05
113-2GL000631	NA	NA	NA	NA	NA
113-2GL000632	NA	NA	NA	NA	NA
113-2GL000633	0	0	0	12.44	36.09
113-2GL000634	0	0	0	46.52	0
113-2GL000635	361.72	0	0	33.96	0
113-2GL000636	0	0	0	13.37	38.79
113-2GL000637	NA	NA	NA	NA	NA
113-2GL000638	NA	NA	NA	NA	NA
113-2GL000639	0	0	0	10.2	29.59
113-2GL000640	NA	NA	NA	NA	NA
113-2GL000641	0	85.61	0	0	0
113-2GL000642	NA	NA	NA	NA	NA
113-2GL000643	0	0	0	8.05	0
113-2GL000644	NA	NA	NA	NA	NA
113-2GL000645	0	294.01	0	14.9	43.22
113-2GL000646	59.3	0	0	0	0
113-2GL000647	1109.59	205.63	74.92	229.19	211.58
113-2GL000648	NA	NA	NA	NA	NA
113-2GL000649	NA	NA	NA	NA	NA
113-2GL000650	0	0	0	0	20.74
113-2GL000651	0	0	0	20.71	0
113-2GL000652	96.2	0	0	0	0
113-2GL000653	237.98	147.01	0	0	0
113-2GL000654	NA	NA	NA	NA	NA
113-2GL000655	0	0	0	89.85	104.27
113-2GL000656	0	0	0	60.11	0
113-2GL000657	0	0	0	334.84	138.78
113-2GL000658	241.15	0	40.71	45.28	32.85
113-2GL000659	0	0	0	35.88	34.7
113-2GL000660	0	106.91	0	16.25	47.15
113-2GL000661	583.43	240.27	196.98	328.66	105.95
113-2GL000662	664.59	762.42	737.25	1247.95	750.02
113-2GL000663	3302.71	3594.6	7486.93	4621.78	10667.7
113-2GL000664	0	160.75	175.72	109.95	212.67
113-2GL000665	0	0	94.67	0	76.38
113-2GL000666	148.25	0	50.05	27.84	121.15
113-2GL000667	153.93	0	103.94	86.71	167.72
113-2GL000668	864.68	89.02	340.59	189.43	117.77
113-2GL000669	128.27	0	43.31	0	0
113-2GL000670	0	0	0	0	28.15
113-2GL000671	0	0	84.11	14.03	40.72
113-2GL000672	0	109.8	0	66.76	24.21
113-2GL000673	251.2	310.35	0	70.75	0
113-2GL000674	NA	NA	NA	NA	NA
113-2GL000675	0	0	0	11.79	0
113-2GL000676	0	354.68	0	53.91	0
113-2GL000677	0	299.93	0	227.93	66.13
113-2GL000678	0	318.08	86.92	157.12	105.2
113-2GL000679	0	0	0	212.26	123.17
113-2GL000680	0	0	48.08	53.48	38.79
113-2GL000681	0	0	0	12.53	0
113-2GL000682	0	0	0	27.17	0
113-2GL000683	93.47	57.74	0	0	0
113-2GL000684	122.2	150.98	330.07	263.89	133.16
113-2GL000685	116.06	71.69	91.43	29.06	52.69
113-2GL000686	0	0	0	117.11	339.78
113-2GL000687	NA	NA	NA	NA	NA
113-2GL000688	0	0	0	49.94	72.45
113-2GL000689	0	0	0	26.6	25.73
113-2GL000690	0	0	0	0	59.96
113-2GL000691	0	0	0	0	35.96
113-2GL000692	NA	NA	NA	NA	NA
113-2GL000693	NA	NA	NA	NA	NA
113-2GL000694	NA	NA	NA	NA	NA
113-2GL000695	NA	NA	NA	NA	NA
113-2GL000696	361	223	146.26	81.35	59
113-2GL000697	234.13	0	79.05	65.95	95.67
113-2GL000698	NA	NA	NA	NA	NA
113-2GL000699	NA	NA	NA	NA	NA
113-2GL000700	184.55	0	0	17.33	0
113-2GL000701	0	120.46	0	9.15	0
113-2GL000702	0	0	0	8.03	0
113-2GL000703	0	0	0	44.69	0
113-2GL000704	545.31	112.29	122.74	170.66	0
113-2GL000705	0	63.3	103.79	67.35	0
113-2GL000706	0	0	31	0	25.01
113-2GL000707	173.91	0	58.72	48.98	47.37
113-2GL000708	338.06	139.22	76.09	243.34	184.18
113-2GL000709	565.2	0	0	0	0
113-2GL000710	1157.52	178.76	0	27.17	0
113-2GL000711	173.91	107.43	58.72	65.31	63.16
113-2GL000712	NA	NA	NA	NA	NA
113-2GL000713	NA	NA	NA	NA	NA
113-2GL000714	0	0	0	9.46	0
113-2GL000715	0	0	0	27.39	79.46
113-2GL000716	NA	NA	NA	NA	NA
113-2GL000717	83.35	0	84.42	125.21	136.23
113-2GL000718	1085.17	223.45	122.13	271.7	394.15
113-2GL000719	831.55	0	842.26	195.18	792.82
113-2GL000720	441.13	272.5	148.94	248.5	120.17
113-2GL000721	0	0	0	41.93	0
113-2GL000722	NA	NA	NA	NA	NA
113-2GL000723	0	0	469.72	0	0
113-2GL000724	220.56	0	74.47	62.13	60.08
113-2GL000725	0	109.53	0	16.65	0
113-2GL000726	0	0	0	0	239.76
113-2GL000727	NA	NA	NA	NA	NA
113-2GL000728	0	0	0	373.21	324.85
113-2GL000729	0	0	47.34	118.47	38.19
113-2GL000730	0	240.27	0	0	211.91
113-2GL000731	162.65	40.19	65.9	51.92	26.58
113-2GL000732	0	0	0	52.25	0
113-2GL000733	0	221.24	0	67.25	97.56
113-2GL000734	432.34	623.16	145.97	297.67	392.58
113-2GL000735	0	0	0	20.46	0
113-2GL000736	0	0	26.9	7.48	21.7
113-2GL000737	0	81.25	44.41	12.35	0
113-2GL000738	314.54	0	0	29.53	0
113-2GL000739	0	0	0	17.15	49.77
113-2GL000740	0	0	0	5.19	15.07
113-2GL000741	0	0	0	45.28	52.55
113-2GL000742	0	0	0	23.64	0
113-2GL000743	78.13	144.78	131.89	66.02	21.28
113-2GL000744	425.56	87.63	191.57	213.09	154.57
113-2GL000745	NA	NA	NA	NA	NA
113-2GL000746	92.75	0	0	43.54	75.8
113-2GL000747	0	0	48.46	107.82	117.31
113-2GL000748	0	0	0	42.45	0
113-2GL000749	0	0	0	4.9	0
113-2GL000750	139.66	86.27	47.15	13.11	38.05
113-2GL000751	96.46	0	32.57	18.11	26.28
113-2GL000752	0	0	0	19.8	57.46
113-2GL000753	0	0	0	54.34	39.41
113-2GL000754	915.76	0	772.96	687.84	374.19
113-2GL000755	0	360.4	787.92	1661.58	1059.53
113-2GL000756	0	0	0	0	30.6
113-2GL000757	NA	NA	NA	NA	NA
113-2GL000758	0	116.38	63.61	35.38	0
113-2GL000759	0	0	0	61.01	0
113-2GL000760	0	45.23	49.44	34.37	0
113-2GL000761	0	0	0	16.9	0
113-2GL000762	0	0	109.04	60.65	87.98
113-2GL000763	0	0	0	66.38	64.19
113-2GL000764	0	519.65	0	118.47	0
113-2GL000765	NA	NA	NA	NA	NA
113-2GL000766	0	0	33.19	9.23	0
113-2GL000767	0	129.91	0	0	0
113-2GL000768	0	0	0	0	60.45
113-2GL000769	NA	NA	NA	NA	NA
113-2GL000770	123.46	0	0	0	0
113-2GL000771	0	60.07	32.83	18.26	52.98
113-2GL000772	169.03	0	0	31.74	46.05
113-2GL000773	0	142.78	0	32.55	94.44
113-2GL000774	292.89	0	98.89	165	438.83
113-2GL000775	0	0	165.04	0	133.16
113-2GL000776	0	0	0	0	69.64
113-2GL000777	NA	NA	NA	NA	NA
113-2GL000778	111.99	0	0	31.54	30.51
113-2GL000779	0	90.83	0	13.81	80.11
113-2GL000780	NA	NA	NA	NA	NA
113-2GL000781	0	0	72.91	20.28	29.41
113-2GL000782	0	0	122.74	51.2	49.52
113-2GL000783	0	0	0	22.79	0
113-2GL000784	68.77	42.48	23.22	0	37.47
113-2GL000785	0	59.91	0	9.11	26.42
113-2GL000786	NA	NA	NA	NA	NA
113-2GL000787	NA	NA	NA	NA	NA
113-2GL000788	0	0	44.9	37.46	0
113-2GL000789	85.92	318.45	261.08	217.81	46.81
113-2GL000790	0	416.36	341.35	284.77	153.01
113-2GL000791	0	0	84.52	35.25	34.1
113-2GL000792	0	0	0	34.19	0
113-2GL000793	NA	NA	NA	NA	NA
113-2GL000794	147.04	363.33	99.29	138.06	40.06
113-2GL000795	65.77	40.63	44.41	12.35	17.92
113-2GL000796	0	0	0	0	144.91
113-2GL000797	0	0	0	7.46	0
113-2GL000798	0	0	0	4.99	28.98
113-2GL000799	0	429.71	0	65.31	568.48
113-2GL000800	0	0	0	0	30.65
113-2GL000801	0	0	39.91	11.1	64.4
113-2GL000802	0	0	152.66	127.36	0
113-2GL000803	0	0	0	13.21	0
113-2GL000804	0	0	38.77	21.56	62.56
113-2GL000805	0	0	46.97	0	37.9
113-2GL000806	0	0	0	13.01	0
113-2GL000807	0	0	0	0	30.99
113-2GL000808	165.17	204.06	0	31.02	44.99
113-2GL000809	NA	NA	NA	NA	NA
113-2GL000810	0	0	29.15	0	0
113-2GL000811	NA	NA	NA	NA	NA
113-2GL000812	0	197.74	108.08	60.11	0
113-2GL000813	0	0	0	91.79	0
113-2GL000814	NA	NA	NA	NA	NA
113-2GL000815	0	0	50.05	9.28	0
113-2GL000816	NA	NA	NA	NA	NA
113-2GL000817	NA	NA	NA	NA	NA
113-2GL000818	109.28	67.51	110.69	92.34	119.08
113-2GL000819	NA	NA	NA	NA	NA
113-2GL000820	0	0	26.38	0	0
113-2GL000821	61.1	37.74	0	11.47	0
113-2GL000822	0	0	36.57	0	29.5
113-2GL000823	NA	NA	NA	NA	NA
113-2GL000824	0	55.17	0	8.39	0
113-2GL000825	0	0	0	87.08	0
113-2GL000826	602.87	186.21	101.77	452.83	246.34
113-2GL000827	223.29	137.93	0	41.93	60.83
113-2GL000828	0	0	0	14.86	0
113-2GL000829	NA	NA	NA	NA	NA
113-2GL000830	0	0	0	0	25.46
113-2GL000831	NA	NA	NA	NA	NA
113-2GL000832	NA	NA	NA	NA	NA
113-2GL000833	0	0	0	11.4	0
113-2GL000834	182.69	0	61.68	17.15	0
113-2GL000835	NA	NA	NA	NA	NA
113-2GL000836	NA	NA	NA	NA	NA
113-2GL000837	0	0	0	27.61	0
113-2GL000838	NA	NA	NA	NA	NA
113-2GL000839	NA	NA	NA	NA	NA
113-2GL000840	NA	NA	NA	NA	NA
113-2GL000841	0	0	0	54.34	0
113-2GL000842	548.07	0	0	0	0
113-2GL000843	0	0	160.69	44.69	129.65
113-2GL000844	NA	NA	NA	NA	NA
113-2GL000845	0	0	0	21.23	0
113-2GL000846	NA	NA	NA	NA	NA
113-2GL000847	NA	NA	NA	NA	NA
113-2GL000848	NA	NA	NA	NA	NA
113-2GL000849	NA	NA	NA	NA	NA
113-2GL000850	NA	NA	NA	NA	NA
113-2GL000851	NA	NA	NA	NA	NA
113-2GL000852	NA	NA	NA	NA	NA
113-2GL000853	NA	NA	NA	NA	NA
113-2GL000854	NA	NA	NA	NA	NA
113-2GL000855	0	0	0	20.93	0
113-2GL000856	NA	NA	NA	NA	NA
113-2GL000857	NA	NA	NA	NA	NA
113-2GL000858	NA	NA	NA	NA	NA
113-2GL000859	1247.33	0	0	234.22	339.78
113-2GL000860	NA	NA	NA	NA	NA
113-2GL000861	0	0	0	95.22	92.09
113-2GL000862	0	0	244.25	67.92	197.07
113-2GL000863	0	0	0	49.94	0
113-2GL000864	0	91.39	74.92	104.18	20.15
113-2GL000865	430.62	0	145.39	161.72	0
113-2GL000866	1616.65	3869.78	3684.29	2125	1761.55
113-2GL000867	807.42	1995.08	2289.89	1182.6	1099.74
113-2GL000868	513.61	770.51	421.13	323.78	199.87
113-2GL000869	0	0	0	49.22	0
113-2GL000870	59.69	24.58	120.92	44.83	24.39
113-2GL000871	0	0	0	33.63	0
113-2GL000872	220.9	511.71	205.1	295.55	180.53
113-2GL000873	362.63	896.03	367.3	263.86	197.57
113-2GL000874	0	0	20.35	0	0
113-2GL000875	0	1.33	0	0	0
113-2GL000876	NA	NA	NA	NA	NA
113-2GL000877	NA	NA	NA	NA	NA
113-2GL000878	NA	NA	NA	NA	NA
113-2GL000879	NA	NA	NA	NA	NA
113-2GL000880	217.91	0	0	0	0
113-2GL000881	0	0	0	90.97	0
113-2GL000882	NA	NA	NA	NA	NA
113-2GL000883	0	0	0	53.07	0
113-2GL000884	388.95	0	262.64	219.11	0
113-2GL000885	60.69	0	0	11.4	33.07
113-2GL000886	210.31	64.96	0	19.75	0
113-2GL000887	0	0	0	226.41	0
113-2GL000888	2528.19	1561.74	1772.82	2081.54	1006.56
113-2GL000889	0	456.02	747.72	138.62	402.19
113-2GL000890	0	0	0	94.34	0
113-2GL000891	6430.67	2482.76	2985.33	2641.49	3941.46
113-2GL000892	777.9	240.27	131.32	109.55	423.81
113-2GL000893	NA	NA	NA	NA	NA
113-2GL000894	NA	NA	NA	NA	NA
113-2GL000895	0	0	0	0	69.39
113-2GL000896	0	73.5	20.09	16.76	0
113-2GL000897	0	0	107.13	134.06	43.22
113-2GL000898	NA	NA	NA	NA	NA
113-2GL000899	0	0	0	0	37.09
113-2GL000900	1130.39	0	0	318.39	615.85
113-2GL000901	0	0	226.16	440.25	182.48
113-2GL000902	NA	NA	NA	NA	NA
113-2GL000903	0	0	20.35	0	0
113-2GL000904	0	1.33	0	0	15.21
113-2GL000905	NA	NA	NA	NA	NA
113-2GL000906	NA	NA	NA	NA	NA
113-2GL000907	NA	NA	NA	NA	NA
113-2GL000908	NA	NA	NA	NA	NA
113-2GL000909	NA	NA	NA	NA	NA
113-2GL000910	0	0	0	49.94	0
113-2GL000911	0	0	73.57	0	0
113-2GL000912	NA	NA	NA	NA	NA
113-2GL000913	NA	NA	NA	NA	NA
113-2GL000914	0	0	0	0	164.23
113-2GL000915	77.79	96.11	26.26	51.13	63.57
113-2GL000916	5674.12	6133.88	4789.3	4328.49	2898.13
113-2GL000917	2226	9969.24	12212.7	10449.8	9550.47
113-2GL000918	1063.9	657.2	1436.79	898.99	289.81
113-2GL000919	1572.72	4209.9	1061.98	1722.71	1142.45
113-2GL000920	531.95	657.2	0	49.94	0
113-2GL000921	NA	NA	NA	NA	NA
113-2GL000922	NA	NA	NA	NA	NA
113-2GL000923	802.23	207.62	73.65	117.7	68.13
113-2GL000924	384.81	0	0	36.13	0
113-2GL000925	NA	NA	NA	NA	NA
113-2GL000926	291.71	180.2	98.49	164.33	0
113-2GL000927	NA	NA	NA	NA	NA
113-2GL000928	NA	NA	NA	NA	NA
113-2GL000929	NA	NA	NA	NA	NA
113-2GL000930	NA	NA	NA	NA	NA
113-2GL000931	0	1.33	0	0	15.21
113-2GL000932	0	0	0	225.43	0
113-2GL000933	0	0	0	85.17	0
113-2GL000934	247.44	173.22	0	0	0
113-2GL000935	34998.8	35791.3	20282.5	17291.6	12149.9
113-2GL000936	1846.23	1309.43	669.51	680.52	465.67
113-2GL000937	2284.58	940.84	514.22	89.37	51.86
113-2GL000938	2009.58	413.79	490.02	639.41	456.19
113-2GL000939	0	0	0	99.89	0
113-2GL000940	264.03	163.1	0	24.79	71.92
113-2GL000941	1185.98	549.46	400.42	384.67	242.3
113-2GL000942	1130.39	0	129.76	106.13	0
113-2GL000943	0	92.33	0	0	0
113-2GL000944	NA	NA	NA	NA	NA
113-2GL000945	430.62	0	0	0	0
113-2GL000946	NA	NA	NA	NA	NA
113-2GL000947	0	1.33	0	0	15.21
113-2GL000948	NA	NA	NA	NA	NA
113-2GL000949	0	0	0	27.17	78.83
113-2GL000950	0	0	0	59.58	0
113-2GL000951	592.99	549.46	667.36	343.33	242.3
113-2GL000952	0	0	0	113.21	328.46
113-2GL000953	NA	NA	NA	NA	NA
113-2GL000954	NA	NA	NA	NA	NA
113-2GL000955	NA	NA	NA	NA	NA
113-2GL000956	29.2	0	0	0	8.08
113-2GL000957	683.62	210.8	115.21	145.46	169.09
113-2GL000958	294.09	0	0	0	0
113-2GL000959	0	0	158.61	0	0
113-2GL000960	0	0	0	38.16	0
113-2GL000961	0	0	25.03	6.96	0
113-2GL000962	131.06	161.92	177	61.53	35.7
113-2GL000963	179.96	0	0	33.79	49.02
113-2GL000964	171.43	0	57.88	96.57	46.7
113-2GL000965	3635.43	6288	4725.53	5614.82	4208.85
113-2GL000966	3793.02	2971.69	1749.14	1589.52	1260.06
113-2GL000967	0	769.57	421.13	117.11	0
113-2GL000968	0	0	0	14.77	0
113-2GL000969	NA	NA	NA	NA	NA
113-2GL000970	NA	NA	NA	NA	NA
113-2GL000971	2025.31	0	0	0	3.6
113-2GL000972	91.5	31.69	20.97	26.61	24.88
113-2GL000973	111.93	38.61	41.99	80.86	24.36
113-2GL000974	0	82.15	0	12.49	36.23
113-2GL000975	NA	NA	NA	NA	NA
113-2GL000976	NA	NA	NA	NA	NA
113-2GL000977	0	0	0	48.52	46.92
113-2GL000978	0	0	0	0	266.32
113-2GL000979	0	0	43.77	24.35	0
113-2GL000980	NA	NA	NA	NA	NA
113-2GL000981	NA	NA	NA	NA	NA
113-2GL000982	NA	NA	NA	NA	NA
113-2GL000983	NA	NA	NA	NA	NA
113-2GL000984	NA	NA	NA	NA	NA
113-2GL000985	0	0	0	12.53	0
113-2GL000986	0	0	0	24.17	0
113-2GL000987	NA	NA	NA	NA	NA
113-2GL000988	757.54	116.99	63.94	355.62	361.13
113-2GL000989	NA	NA	NA	NA	NA
113-2GL000990	0	9.31	0	16.51	0
113-2GL000991	0	0	0	13.98	0
113-2GL000992	59.69	24.58	120.92	44.83	24.39
113-2GL000993	61.94	0	20.91	0	16.87
113-2GL000994	NA	NA	NA	NA	NA
113-2GL000995	NA	NA	NA	NA	NA
113-2GL000996	NA	NA	NA	NA	NA
113-2GL000997	0	27.32	0	0	24.09
113-2GL000998	NA	NA	NA	NA	NA
113-2GL000999	NA	NA	NA	NA	NA
113-2GL001000	0	0	0	0	49.02
113-2GL001001	185.5	0	0	0	50.53
113-2GL001002	NA	NA	NA	NA	NA
113-2GL001003	0	0	0	18.16	52.69
113-2GL001004	138.59	0	46.79	91.09	37.75
113-2GL001005	0	0	0	7.95	23.08
113-2GL001006	0	0	0	5.8	0
113-2GL001007	NA	NA	NA	NA	NA
113-2GL001008	NA	NA	NA	NA	NA
113-2GL001009	NA	NA	NA	NA	NA
113-2GL001010	NA	NA	NA	NA	NA
113-2GL001011	NA	NA	NA	NA	NA
113-2GL001012	0	0	0	0	44.79
113-2GL001013	0	0	0	0	39.57
113-2GL001014	NA	NA	NA	NA	NA
113-2GL001015	118.21	146.04	0	33.3	0
113-2GL001016	NA	NA	NA	NA	NA
113-2GL001017	0	31.38	0	4.77	0
113-2GL001018	NA	NA	NA	NA	NA
113-2GL001019	0	0	0	0	26.07
113-2GL001020	NA	NA	NA	NA	NA
113-2GL001021	0	0	0	62.32	180.8
113-2GL001022	0	0	0	16.73	72.81
113-2GL001023	0	0	70.59	19.63	0
113-2GL001024	0	36.33	19.86	27.61	0
113-2GL001025	61.1	37.74	41.26	11.47	33.29
113-2GL001026	0	43.47	23.76	6.61	0
113-2GL001027	0	0	0	0	104.83
113-2GL001028	0	0	105.28	87.83	169.89
113-2GL001029	0	137.08	74.92	20.84	0
113-2GL001030	127.37	39.34	43	59.79	0
113-2GL001031	162.94	201.3	110.02	168.28	44.39
113-2GL001032	0	0	0	28.54	124.21
113-2GL001033	0	0	0	3.98	23.1
113-2GL001034	0	42.4	69.52	45.11	112.19
113-2GL001035	0	0	46.97	13.06	0
113-2GL001036	87.16	107.69	0	49.1	11.87
113-2GL001037	0	0	271.39	150.94	0
113-2GL001038	556.5	0	751.55	313.5	303.19
113-2GL001039	753.59	0	0	0	0
113-2GL001040	NA	NA	NA	NA	NA
113-2GL001041	147.64	0	0	0	0
113-2GL001042	205.53	0	138.78	38.59	55.99
113-2GL001043	0	0	0	34.48	50.02
113-2GL001044	0	0	0	33.96	0
113-2GL001045	0	66.24	84.48	43.63	77.89
113-2GL001046	0	0	0	19.75	28.64
113-2GL001047	0	104.66	71.5	47.72	34.61
113-2GL001048	0	0	15.02	12.53	0
113-2GL001049	0	144.16	0	0	0
113-2GL001050	296.5	0	0	0	20.19
113-2GL001051	0	424.27	77.3	64.48	311.82
113-2GL001052	0	0	0	11.17	0
113-2GL001053	0	72.55	0	22.05	31.99
113-2GL001054	0	0	0	26.53	0
113-2GL001055	0	0	0	9.33	0
113-2GL001056	150.72	0	0	0	0
113-2GL001057	0	0	48.27	0	0
113-2GL001058	NA	NA	NA	NA	NA
113-2GL001059	0	0	178.94	111.96	144.38
113-2GL001060	124.73	0	0	23.42	0
113-2GL001061	406.43	0	686.11	419.75	221.43
113-2GL001062	0	0	64.62	17.97	0
113-2GL001063	269.94	0	0	0	73.53
113-2GL001064	162.21	0	0	15.23	0
113-2GL001065	0	0	0	41.42	0
113-2GL001066	92.99	0	0	8.73	0
113-2GL001067	0	0	74.92	0	0
113-2GL001068	NA	NA	NA	NA	NA
113-2GL001069	NA	NA	NA	NA	NA
113-2GL001070	95.95	0	32.39	18.02	0
113-2GL001071	0	0	0	16.65	0
113-2GL001072	0	0	90.46	88.05	72.99
113-2GL001073	165.17	0	0	15.51	0
113-2GL001074	196.06	60.56	0	9.2	0
113-2GL001075	0	78.68	0	0	0
113-2GL001076	0	0	0	30.87	0
113-2GL001077	0	0	0	0	95.67
113-2GL001078	59.79	73.87	40.37	22.45	16.29
113-2GL001079	597.89	0	0	112.27	162.87
113-2GL001080	0	0	0	0	298.6
113-2GL001081	220.12	135.97	74.32	227.33	179.88
113-2GL001082	44.33	0	0	12.49	0
113-2GL001083	0	0	0	0	41.23
113-2GL001084	0	0	0	10.45	0
113-2GL001085	63.35	39.13	21.39	29.74	34.51
113-2GL001086	NA	NA	NA	NA	NA
113-2GL001087	0	0	0	0	34.1
113-2GL001088	0	0	128.56	143	0
113-2GL001089	0	0	23.01	19.2	18.57
113-2GL001090	803.83	496.55	0	301.88	0
113-2GL001091	0	0	177	98.44	142.81
113-2GL001092	0	0	53.1	0	85.68
113-2GL001093	0	0	0	536.24	1210.1
113-2GL001094	0	104.91	114.67	31.89	370.09
113-2GL001095	0	0	112.04	93.47	0
113-2GL001096	0	0	31.64	26.4	51.06
113-2GL001097	0	0	0	15.16	0
113-2GL001098	46.61	0	0	13.13	25.4
113-2GL001099	90.21	0	0	8.47	24.57
113-2GL001100	0	0	16.22	22.55	0
113-2GL001101	0	0	0	19.3	55.99
113-2GL001102	174.75	107.95	0	0	0
113-2GL001103	167.47	206.9	0	125.79	228.09
113-2GL001104	0	0	36.35	10.11	0
113-2GL001105	NA	NA	NA	NA	NA
113-2GL001106	123.46	76.26	83.36	46.36	0
113-2GL001107	109.95	67.92	0	20.65	89.85
113-2GL001108	0	0	0	53.91	0
113-2GL001109	NA	NA	NA	NA	NA
113-2GL001110	181.77	0	122.74	119.46	49.52
113-2GL001111	NA	NA	NA	NA	NA
113-2GL001112	0	0	0	54.34	0
113-2GL001113	54.64	33.75	73.79	76.95	44.65
113-2GL001114	NA	NA	NA	NA	NA
113-2GL001115	NA	NA	NA	NA	NA
113-2GL001116	NA	NA	NA	NA	NA
113-2GL001117	0	0	0	14.99	0
113-2GL001118	0	0	129.01	11.96	0
113-2GL001119	0	30.44	66.55	55.52	53.7
113-2GL001120	NA	NA	NA	NA	NA
113-2GL001121	0	0	0	8.51	0
113-2GL001122	89.76	0	30.3	42.14	73.35
113-2GL001123	0	0	37.23	31.06	0
113-2GL001124	0	47.24	0	14.36	41.66
113-2GL001125	0	210.8	23.04	70.49	74.37
113-2GL001126	220.56	12126.2	18542.5	12321.6	11055.3
113-2GL001127	244.41	301.96	165.04	160.63	332.89
113-2GL001128	0	0	24.82	27.61	0
113-2GL001129	0	0	60.46	8.41	0
113-2GL001130	NA	NA	NA	NA	NA
113-2GL001131	0	0	0	23.26	0
113-2GL001132	NA	NA	NA	NA	NA
113-2GL001133	NA	NA	NA	NA	NA
113-2GL001134	0	0	79.82	66.59	0
113-2GL001135	0	687.53	1476.26	873.31	1147.79
113-2GL001136	0	0	0	19.41	56.31
113-2GL001137	0	0	55.26	15.37	0
113-2GL001138	0	115.78	31.64	61.59	0
113-2GL001139	0	90.83	148.94	69.03	40.06
113-2GL001140	420.61	1645.55	1088.73	737.16	611.08
113-2GL001141	723.45	819.31	732.76	837.73	886.83
113-2GL001142	127.82	78.96	0	0	34.82
113-2GL001143	133.48	82.45	0	0	0
113-2GL001144	0	0	0	36.05	20.92
113-2GL001145	0	0	0	91.79	0
113-2GL001146	0	0	27.63	7.68	0
113-2GL001147	88.88	0	180.04	116.82	96.84
113-2GL001148	0	127.68	69.79	19.41	0
113-2GL001149	0	0	0	26.53	0
113-2GL001150	0	0	144.1	40.07	0
113-2GL001151	0	0	0	19.63	0
113-2GL001152	0	0	46.97	13.06	37.9
113-2GL001153	NA	NA	NA	NA	NA
113-2GL001154	0	0	0	27.06	39.26
113-2GL001155	0	0	0	24.26	0
113-2GL001156	NA	NA	NA	NA	NA
113-2GL001157	0	0	0	14.09	0
113-2GL001158	144.11	0	0	0	117.77
113-2GL001159	120.37	37.18	20.32	39.56	32.79
113-2GL001160	0	332.68	666.7	488.78	342.31
113-2GL001161	NA	NA	NA	NA	NA
113-2GL001162	0	0	105.28	0	42.47
113-2GL001163	26.1	8.06	0	2.45	7.11
113-2GL001164	0	30.53	16.68	0	0
113-2GL001165	212.78	394.32	431.04	699.22	502.34
113-2GL001166	267.45	330.42	135.45	357.82	382.49
113-2GL001167	0	45.88	0	0	0
113-2GL001168	NA	NA	NA	NA	NA
113-2GL001169	NA	NA	NA	NA	NA
113-2GL001170	NA	NA	NA	NA	NA
113-2GL001171	NA	NA	NA	NA	NA
113-2GL001172	0	0	0	47.83	0
113-2GL001173	NA	NA	NA	NA	NA
113-2GL001174	0	64.39	0	0	0
113-2GL001175	NA	NA	NA	NA	NA
113-2GL001176	0	0	0	24.09	0
113-2GL001177	0	0	0	11.14	32.31
113-2GL001178	0	0	0	36.13	314.48
113-2GL001179	0	333.51	0	50.69	0
113-2GL001180	NA	NA	NA	NA	NA
113-2GL001181	0	0	62.79	43.65	50.66
113-2GL001182	NA	NA	NA	NA	NA
113-2GL001183	NA	NA	NA	NA	NA
113-2GL001184	NA	NA	NA	NA	NA
113-2GL001185	NA	NA	NA	NA	NA
113-2GL001186	0	0	0	22.15	0
113-2GL001187	115.57	142.78	78.04	10.85	62.96
113-2GL001188	0	0	156.57	43.54	0
113-2GL001189	126.7	0	64.16	17.84	17.26
113-2GL001190	83.54	0	56.41	23.53	0
113-2GL001191	0	93.49	0	21.32	41.23
113-2GL001192	NA	NA	NA	NA	NA
113-2GL001193	NA	NA	NA	NA	NA
113-2GL001194	242.77	0	163.93	136.76	66.13
113-2GL001195	0	0	178.55	99.3	144.06
113-2GL001196	0	873.82	238.8	303.57	220.19
113-2GL001197	0	0	96.93	26.95	0
113-2GL001198	0	0	28.27	7.86	45.62
113-2GL001199	125.6	0	0	0	34.21
113-2GL001200	NA	NA	NA	NA	NA
113-2GL001201	0	0	0	0	50.27
113-2GL001202	0	0	0	51.26	0
113-2GL001203	0	301.96	110.02	244.77	88.77
113-2GL001204	NA	NA	NA	NA	NA
113-2GL001205	0	0	0	11.65	0
113-2GL001206	0	63.66	0	38.7	0
113-2GL001207	0	0	345.64	1217.5	743.67
113-2GL001208	0	46.65	50.99	56.72	41.14
113-2GL001209	0	0	0	21.77	94.75
113-2GL001210	0	0	32.74	18.21	26.42
113-2GL001211	130.12	0	131.79	24.43	35.44
113-2GL001212	188.4	0	0	17.69	0
113-2GL001213	537.88	249.2	317.8	214.63	256.41
113-2GL001214	0	0	44.25	24.61	35.7
113-2GL001215	0	0	0	92.41	0
113-2GL001216	145.27	0	49.05	68.2	39.57
113-2GL001217	NA	NA	NA	NA	NA
113-2GL001218	0	180.2	49.24	41.08	0
113-2GL001219	68.38	126.72	23.09	19.26	0
113-2GL001220	75.67	0	0	35.53	0
113-2GL001221	0	0	0	58.56	169.89
113-2GL001222	45.27	0	0	8.5	0
113-2GL001223	0	0	0	36.13	209.65
113-2GL001224	0	0	0	13.48	0
113-2GL001225	108.3	267.6	73.13	142.36	88.51
113-2GL001226	216.6	133.8	73.13	81.35	59
113-2GL001227	74.51	23.01	25.15	10.49	20.3
113-2GL001228	0	0	31.31	0	0
113-2GL001229	0	0	0	69.31	0
113-2GL001230	0	62.24	0	9.46	0
113-2GL001231	0	0	0	0	10.79
113-2GL001232	102.18	63.12	34.5	38.38	83.51
113-2GL001233	74.28	0	0	6.97	0
113-2GL001234	NA	NA	NA	NA	NA
113-2GL001235	0	0	0	4.88	0
113-2GL001236	0	68.33	37.35	20.77	180.8
113-2GL001237	0	0	0	10.89	31.58
113-2GL001238	NA	NA	NA	NA	NA
113-2GL001239	NA	NA	NA	NA	NA
113-2GL001240	0	42.48	0	51.65	18.73
113-2GL001241	NA	NA	NA	NA	NA
113-2GL001242	0	126.24	0	0	0
113-2GL001243	NA	NA	NA	NA	NA
113-2GL001244	0	0	80.35	11.17	0
113-2GL001245	NA	NA	NA	NA	NA
113-2GL001246	NA	NA	NA	NA	NA
113-2GL001247	0	101.57	55.51	30.87	134.37
113-2GL001248	NA	NA	NA	NA	NA
113-2GL001249	NA	NA	NA	NA	NA
113-2GL001250	101.04	0	0	0	0
113-2GL001251	NA	NA	NA	NA	NA
113-2GL001252	0	47.54	77.95	86.71	0
113-2GL001253	347.81	0	0	0	0
113-2GL001254	0	0	0	28.07	244.31
113-2GL001255	NA	NA	NA	NA	NA
113-2GL001256	0	0	0	61.47	44.59
113-2GL001257	475.95	294.01	160.69	134.06	259.31
113-2GL001258	0	96.73	317.21	205.83	298.6
113-2GL001259	388.95	1081.2	1083.39	976.86	1297.93
113-2GL001260	0	0	95.41	106.13	76.98
113-2GL001261	149.47	277	302.79	182.44	325.74
113-2GL001262	NA	NA	NA	NA	NA
113-2GL001263	156.59	0	52.87	14.7	0
113-2GL001264	0	0	62.31	69.31	50.27
113-2GL001265	NA	NA	NA	NA	NA
113-2GL001266	NA	NA	NA	NA	NA
113-2GL001267	NA	NA	NA	NA	NA
113-2GL001268	0	0	148.94	155.31	30.04
113-2GL001269	0	59.11	0	0	26.07
113-2GL001270	NA	NA	NA	NA	NA
113-2GL001271	NA	NA	NA	NA	NA
113-2GL001272	0	0	0	17.33	0
113-2GL001273	0	0	52.64	14.64	0
113-2GL001274	62.58	0	21.13	11.75	0
113-2GL001275	0	67.71	37.01	10.29	0
113-2GL001276	0	0	0	0	59.36
113-2GL001277	0	53.71	29.36	24.49	0
113-2GL001278	0	336.86	368.13	238.93	346.61
113-2GL001279	91.11	0	30.76	17.11	99.28
113-2GL001280	369.11	114	31.15	34.66	25.14
113-2GL001281	0	0	0	10.29	0
113-2GL001282	0	0	43.46	24.17	35.07
113-2GL001283	0	0	0	15.03	0
113-2GL001284	0	0	0	26.74	0
113-2GL001285	0	80.67	88.18	24.52	35.57
113-2GL001286	52.65	130.1	71.11	74.15	100.4
113-2GL001287	0	0	0	94.34	0
113-2GL001288	0	0	22.25	12.37	0
113-2GL001289	0	58.19	0	8.84	76.98
113-2GL001290	0	58.04	95.16	132.32	102.38
113-2GL001291	196.06	0	66.19	9.2	26.7
113-2GL001292	102.76	380.88	485.73	106.13	139.97
113-2GL001293	NA	NA	NA	NA	NA
113-2GL001294	NA	NA	NA	NA	NA
113-2GL001295	0	0	0	89.37	0
113-2GL001296	0	0	191.57	146.5	38.64
113-2GL001297	0	0	57.07	63.48	46.05
113-2GL001298	NA	NA	NA	NA	NA
113-2GL001299	0	0	138	38.38	0
113-2GL001300	0	0	0	0	38.05
113-2GL001301	0	0	0	29.03	0
113-2GL001302	0	0	216.79	40.19	58.31
113-2GL001303	0	0	0	20.26	19.59
113-2GL001304	NA	NA	NA	NA	NA
113-2GL001305	0	176.87	161.12	107.53	78
113-2GL001306	NA	NA	NA	NA	NA
113-2GL001307	150.09	0	0	42.28	40.89
113-2GL001308	0	0	0	13.21	0
113-2GL001309	0	73.02	19.96	11.1	0
113-2GL001310	0	0	0	18.66	54.14
113-2GL001311	0	0	0	16.81	0
113-2GL001312	0	0	0	25.28	24.45
113-2GL001313	0	0	55.26	61.47	0
113-2GL001314	634.61	392.01	1071.29	595.82	576.24
113-2GL001315	1096.14	0	1480.33	2161.22	1791.57
113-2GL001316	442.93	182.41	398.78	540.62	160.88
113-2GL001317	0	0	0	0	86.44
113-2GL001318	0	118.86	0	36.13	0
113-2GL001319	NA	NA	NA	NA	NA
113-2GL001320	0	0	30.81	28.56	16.57
113-2GL001321	62.15	0	41.97	23.34	50.79
113-2GL001322	284.82	175.94	865.47	989.44	387.94
113-2GL001323	58.91	0	0	33.19	0
113-2GL001324	0	272.5	0	124.25	0
113-2GL001325	927.5	0	0	43.54	126.33
113-2GL001326	475.95	9702.37	9400.59	4088.84	3370.99
113-2GL001327	0	283.74	116.31	43.13	62.56
113-2GL001328	0	0	20.59	0	0
113-2GL001329	0	0	0	48.52	0
113-2GL001330	0	0	81.6	30.26	0
113-2GL001331	0	0	0	29.66	86.06
113-2GL001332	1247.33	3467.3	4000.72	2459.32	1529.02
113-2GL001333	384.81	950.84	1688.99	2167.79	1362.74
113-2GL001334	0	0	0	9.18	26.63
113-2GL001335	0	0	0	25.54	0
113-2GL001336	NA	NA	NA	NA	NA
113-2GL001337	220.56	0	0	0	60.08
113-2GL001338	NA	NA	NA	NA	NA
113-2GL001339	386.87	955.93	1306.17	2379.15	948.48
113-2GL001340	NA	NA	NA	NA	NA
113-2GL001341	0	0	78.79	43.82	0
113-2GL001342	539.89	0	364.56	253.45	0
113-2GL001343	597.89	554	100.93	238.58	203.59
113-2GL001344	0	0	0	24.43	0
113-2GL001345	0	0	0	12.31	35.7
113-2GL001346	429.35	0	108.72	50.39	116.96
113-2GL001347	0	67.92	37.12	30.97	29.95
113-2GL001348	159.35	0	53.8	14.96	0
113-2GL001349	0	133.8	73.13	40.67	59
113-2GL001350	0	657.2	478.93	266.37	96.6
113-2GL001351	0	95.08	363.78	231.23	41.93
113-2GL001352	0	47.64	78.12	50.69	21.01
113-2GL001353	306.55	0	0	115.13	83.51
113-2GL001354	1769.31	1578.71	2190.33	941.34	2356.31
113-2GL001355	0	363.33	463.36	552.23	587.48
113-2GL001356	0	310.35	0	141.51	0
113-2GL001357	109.12	67.41	18.42	76.84	74.31
113-2GL001358	0	0	0	51.2	99.03
113-2GL001359	100.76	62.24	34.02	75.68	82.34
113-2GL001360	0	0	0	28.07	81.44
113-2GL001361	0	65.34	35.71	0	28.81
113-2GL001362	NA	NA	NA	NA	NA
113-2GL001363	0	0	0	10.51	61.01
113-2GL001364	265.97	0	0	0	72.45
113-2GL001365	NA	NA	NA	NA	NA
113-2GL001366	NA	NA	NA	NA	NA
113-2GL001367	334.93	0	150.77	115.3	30.41
113-2GL001368	NA	NA	NA	NA	NA
113-2GL001369	76.64	142.02	25.87	79.15	62.63
113-2GL001370	207.89	256.84	187.17	158.32	195.06
113-2GL001371	0	698.28	763.29	2016.49	615.85
113-2GL001372	0	92.33	201.86	112.27	162.87
113-2GL001373	NA	NA	NA	NA	NA
113-2GL001374	1205.75	744.83	2361.13	1267.91	853.98
113-2GL001375	118.99	0	0	11.17	0
113-2GL001376	0	0	39.78	18.44	32.1
113-2GL001377	0	0	20.81	11.57	33.57
113-2GL001378	NA	NA	NA	NA	NA
113-2GL001379	NA	NA	NA	NA	NA
113-2GL001380	298.95	0	0	0	0
113-2GL001381	NA	NA	NA	NA	NA
113-2GL001382	NA	NA	NA	NA	NA
113-2GL001383	0	0	0	13.64	158.29
113-2GL001384	126.92	78.4	42.85	47.67	103.72
113-2GL001385	0	0	0	31.45	0
113-2GL001386	0	0	0	13.81	0
113-2GL001387	0	0	0	51.46	0
113-2GL001388	406.43	0	0	0	0
113-2GL001389	NA	NA	NA	NA	NA
113-2GL001390	NA	NA	NA	NA	NA
113-2GL001391	NA	NA	NA	NA	NA
113-2GL001392	0	0	182.28	0	0
113-2GL001393	0	0	0	0	197.07
113-2GL001394	NA	NA	NA	NA	NA
113-2GL001395	60.4	32.05	0	11.98	0
113-2GL001396	NA	NA	NA	NA	NA
113-2GL001397	0	0	0	34.66	0
113-2GL001398	0	0	0	0	25.73
113-2GL001399	0	0	0	0	158.93
113-2GL001400	0	9.31	26.7	16.5	0
113-2GL001401	NA	NA	NA	NA	NA
113-2GL001402	NA	NA	NA	NA	NA
113-2GL001403	0	0	91.83	0	0
113-2GL001404	NA	NA	NA	NA	NA
113-2GL001405	0	0	0	31.16	0
113-2GL001406	0	0	421.13	117.11	0
113-2GL001407	NA	NA	NA	NA	NA
113-2GL001408	NA	NA	NA	NA	NA
113-2GL001409	0	0	0	95.67	0
113-2GL001410	NA	NA	NA	NA	NA
113-2GL001411	0	0	0	31.35	30.32
113-2GL001412	NA	NA	NA	NA	NA
113-2GL001413	NA	NA	NA	NA	NA
113-2GL001414	0	0	0	254.71	0
113-2GL001415	NA	NA	NA	NA	NA
113-2GL001416	NA	NA	NA	NA	NA
113-2GL001417	NA	NA	NA	NA	NA
113-2GL001418	0	0	0	65.31	0
113-2GL001419	0	0	0	0	110.72
113-2GL001420	NA	NA	NA	NA	NA
113-2GL001421	NA	NA	NA	NA	NA
113-2GL001422	0	0	0	0	229.15
113-2GL001423	NA	NA	NA	NA	NA
113-2GL001424	149.47	92.33	0	0	40.72
113-2GL001425	560.81	1039.29	568.03	776.65	1145.77
113-2GL001426	0	9.31	0	16.51	0
113-2GL001427	95.19	0	64.28	26.81	25.93
113-2GL001428	NA	NA	NA	NA	NA
113-2GL001429	0	225.71	205.6	274.44	265.42
113-2GL001430	0	0	0	84.9	0
113-2GL001431	NA	NA	NA	NA	NA
113-2GL001432	83.16	51.37	84.23	31.23	0
113-2GL001433	0	185.59	344.88	248.23	261.89
113-2GL001434	0	0	0	48.52	0
113-2GL001435	NA	NA	NA	NA	NA
113-2GL001436	NA	NA	NA	NA	NA
113-2GL001437	NA	NA	NA	NA	NA
113-2GL001438	NA	NA	NA	NA	NA
113-2GL001439	34.58	0	11.68	19.48	0
113-2GL001440	NA	NA	NA	NA	NA
113-2GL001441	NA	NA	NA	NA	NA
113-2GL001442	NA	NA	NA	NA	NA
113-2GL001443	0	0	0	16.81	97.56
113-2GL001444	0	76.79	0	11.67	33.86
113-2GL001445	NA	NA	NA	NA	NA
113-2GL001446	0	0	0	16.02	0
113-2GL001447	0	74.48	40.71	22.64	131.38
113-2GL001448	0	345.28	512.23	224.91	261.02
113-2GL001449	0	0	22.49	6.25	0
113-2GL001450	81.84	0	55.26	38.42	111.47
113-2GL001451	0	221.24	241.84	142.91	97.56
113-2GL001452	118.21	0	79.82	22.2	32.2
113-2GL001453	114.11	0	0	21.43	62.17
113-2GL001454	NA	NA	NA	NA	NA
113-2GL001455	NA	NA	NA	NA	NA
113-2GL001456	NA	NA	NA	NA	NA
113-2GL001457	0	0	17.01	18.92	41.17
113-2GL001458	NA	NA	NA	NA	NA
113-2GL001459	NA	NA	NA	NA	NA
113-2GL001460	NA	NA	NA	NA	NA
113-2GL001461	0	0	0	33.3	96.6
113-2GL001462	NA	NA	NA	NA	NA
113-2GL001463	NA	NA	NA	NA	NA
113-2GL001464	0	0	123.36	34.31	0
113-2GL001465	0	0	0	89.37	0
113-2GL001466	NA	NA	NA	NA	NA
113-2GL001467	0	0	55.77	15.51	134.98
113-2GL001468	NA	NA	NA	NA	NA
113-2GL001469	NA	NA	NA	NA	NA
113-2GL001470	NA	NA	NA	NA	NA
113-2GL001471	NA	NA	NA	NA	NA
113-2GL001472	0	0	137.22	38.16	110.72
113-2GL001473	NA	NA	NA	NA	NA
113-2GL001474	0	0	684.83	317.4	460.45
113-2GL001475	NA	NA	NA	NA	NA
113-2GL001476	0	0	0	9.79	0
113-2GL001477	0	45.6	24.92	0	20.11
113-2GL001478	0	157.36	860.05	71.75	69.39
113-2GL001479	NA	NA	NA	NA	NA
113-2GL001480	NA	NA	NA	NA	NA
113-2GL001481	NA	NA	NA	NA	NA
113-2GL001482	NA	NA	NA	NA	NA
113-2GL001483	NA	NA	NA	NA	NA
113-2GL001484	NA	NA	NA	NA	NA
113-2GL001485	NA	NA	NA	NA	NA
113-2GL001486	NA	NA	NA	NA	NA
113-2GL001487	0	141.42	772.96	300.93	249.46
113-2GL001488	0	1047.41	1717.41	371.46	615.85
113-2GL001489	0	63.66	382.74	222.54	140.37
113-2GL001490	NA	NA	NA	NA	NA
113-2GL001491	NA	NA	NA	NA	NA
113-2GL001492	NA	NA	NA	NA	NA
113-2GL001493	NA	NA	NA	NA	NA
113-2GL001494	NA	NA	NA	NA	NA
113-2GL001495	NA	NA	NA	NA	NA
113-2GL001496	63.8	788.18	926.19	670.85	625.63
113-2GL001497	NA	NA	NA	NA	NA
113-2GL001498	0	0	65.31	0	0
113-2GL001499	0	0	95.04	0	38.34
113-2GL001500	0	0	0	77.19	0
113-2GL001501	NA	NA	NA	NA	NA
113-2GL001502	NA	NA	NA	NA	NA
113-2GL001503	0	0	84.23	23.42	0
113-2GL001504	0	0	0	23.58	0
113-2GL001505	0	0	0	18.56	0
113-2GL001506	72.49	0	24.47	6.81	0
113-2GL001507	0	0	0	21.77	0
113-2GL001508	NA	NA	NA	NA	NA
113-2GL001509	NA	NA	NA	NA	NA
113-2GL001510	0	126.96	0	57.89	111.97
113-2GL001511	0	0	71.98	20.02	19.36
113-2GL001512	0	55.17	30.15	109.01	72.99
113-2GL001513	114.11	0	38.53	32.14	0
113-2GL001514	472.84	146.04	79.82	66.59	0
113-2GL001515	301.44	0	407.09	226.41	328.46
113-2GL001516	0	0	0	388.14	0
113-2GL001517	0	0	0	13.14	38.12
113-2GL001518	0	0	0	15.23	0
113-2GL001519	NA	NA	NA	NA	NA
113-2GL001520	NA	NA	NA	NA	NA
113-2GL001521	0	0	45.32	56.71	73.13
113-2GL001522	0	0	77.46	71.8	0
113-2GL001523	NA	NA	NA	NA	NA
113-2GL001524	0	0	0	15.44	44.79
113-2GL001525	NA	NA	NA	NA	NA
113-2GL001526	0	0	35.61	19.8	28.73
113-2GL001527	0	62.24	34.02	28.38	0
113-2GL001528	0	0	0	0	156.41
113-2GL001529	634.61	0	0	59.58	172.87
113-2GL001530	0	0	0	50.31	0
113-2GL001531	74.28	321.18	401.24	306.84	222.57
113-2GL001532	0	0	193.85	53.91	0
113-2GL001533	0	61.39	100.65	18.66	0
113-2GL001534	0	0	0	21.63	0
113-2GL001535	0	0	0	5.88	51.14
113-2GL001536	0	169.28	92.52	51.46	0
113-2GL001537	0	0	0	45.48	0
113-2GL001538	0	0	234.86	195.93	189.49
113-2GL001539	0	49.66	27.14	30.19	0
113-2GL001540	1734.3	459.14	209.12	407.08	337.45
113-2GL001541	467.75	192.63	52.64	43.92	127.42
113-2GL001542	165.17	102.03	0	108.55	0
113-2GL001543	0	95.08	51.97	57.81	125.79
113-2GL001544	0	0	0	12.35	35.83
113-2GL001545	254.74	0	258.02	239.17	138.78
113-2GL001546	0	0	0	32.16	18.66
113-2GL001547	0	0	0	8.89	0
113-2GL001548	123.88	0	0	0	33.75
113-2GL001549	NA	NA	NA	NA	NA
113-2GL001550	0	0	0	11.94	8.66
113-2GL001551	0	0	87.23	24.26	0
113-2GL001552	0	83.38	45.57	12.67	0
113-2GL001553	NA	NA	NA	NA	NA
113-2GL001554	NA	NA	NA	NA	NA
113-2GL001555	NA	NA	NA	NA	NA
113-2GL001556	0	0	0	34.54	0
113-2GL001557	0	89.38	0	40.75	0
113-2GL001558	0	0	27.51	30.6	22.19
113-2GL001559	0	65.91	72.05	40.07	58.13
113-2GL001560	26.6	32.86	8.98	0	14.49
113-2GL001561	0	219.07	0	0	0
113-2GL001562	0	0	0	87.08	0
113-2GL001563	0	0	0	10.65	61.78
113-2GL001564	140.75	86.94	47.52	26.43	38.34
113-2GL001565	46.67	0	31.52	26.29	25.43
113-2GL001566	0	0	47.89	0	0
113-2GL001567	109.28	0	0	0	0
113-2GL001568	0	0	0	0	31.08
113-2GL001569	0	0	0	9.87	28.64
113-2GL001570	NA	NA	NA	NA	NA
113-2GL001571	NA	NA	NA	NA	NA
113-2GL001572	0	0	43.15	60	34.82
113-2GL001573	NA	NA	NA	NA	NA
113-2GL001574	0	0	0	18.06	52.41
113-2GL001575	NA	NA	NA	NA	NA
113-2GL001576	0	93.49	0	0	0
113-2GL001577	120.57	0	40.71	11.32	0
113-2GL001578	0	297.93	162.84	135.85	0
113-2GL001579	0	0	0	42.85	31.08
113-2GL001580	0	1426.27	2338.61	1336.8	524.13
113-2GL001581	251.2	0	0	47.17	68.43
113-2GL001582	0	96.31	105.28	161.03	127.42
113-2GL001583	0	0	0	52.25	0
113-2GL001584	0	358.47	326.54	290.58	158.08
113-2GL001585	0	0	0	17.78	51.59
113-2GL001586	0	24.58	0	0	48.78
113-2GL001587	138.59	85.61	233.96	624.59	906.08
113-2GL001588	0	0	0	11.47	0
113-2GL001589	0	9.31	26.7	16.5	0
113-2GL001590	0	0	0	351.33	339.78
113-2GL001591	0	120.13	262.64	36.52	105.95
113-2GL001592	1346.85	2971.39	1559.07	2402.63	3092.37
113-2GL001593	0	157.91	129.46	156.01	34.82
113-2GL001594	NA	NA	NA	NA	NA
113-2GL001595	571.14	823.23	578.5	143	414.89
113-2GL001596	0	0	0	38.59	335.92
113-2GL001597	738.21	0	0	415.86	1608.76
113-2GL001598	228.94	0	0	0	0
113-2GL001599	0	0	97.7	326.03	236.49
113-2GL001600	74.43	91.95	25.13	41.93	60.83
113-2GL001601	280.41	0	94.67	0	152.77
113-2GL001602	0	0	30.46	8.47	24.57
113-2GL001603	2360.91	833.37	1024.84	926.24	4042.53
113-2GL001604	19816.2	12046.8	11681.7	9863.74	50296.5
113-2GL001605	659.68	0	0	41.29	269.55
113-2GL001606	0	0	106.01	35.38	34.21
113-2GL001607	66.62	0	44.98	37.53	127.03
113-2GL001608	NA	NA	NA	NA	NA
113-2GL001609	NA	NA	NA	NA	NA
113-2GL001610	0	58.65	32.05	8.91	0
113-2GL001611	0	42	0	92.73	55.57
113-2GL001612	NA	NA	NA	NA	NA
113-2GL001613	0	513.67	421.13	117.11	226.52
113-2GL001614	223.29	137.93	0	62.89	0
113-2GL001615	0	0	0	54.56	118.72
113-2GL001616	140.2	0	47.34	26.33	114.58
113-2GL001617	136.5	168.64	414.77	448.55	632.12
113-2GL001618	NA	NA	NA	NA	NA
113-2GL001619	107.34	0	36.24	20.16	29.24
113-2GL001620	0	0	0	21.63	0
113-2GL001621	97.24	0	0	18.26	0
113-2GL001622	0	0	50.68	42.28	0
113-2GL001623	695.62	322.28	58.72	277.57	189.49
113-2GL001624	0	0	0	11.36	0
113-2GL001625	328.84	0	0	0	0
113-2GL001626	0	0	54.04	30.05	21.8
113-2GL001627	0	0	46.79	39.04	37.75
113-2GL001628	0	638.42	348.94	436.65	422.3
113-2GL001629	640.22	0	0	15.03	43.6
113-2GL001630	86.74	53.58	0	48.87	0
113-2GL001631	0	0	0	0	30.13
113-2GL001632	0	223.45	0	33.96	0
113-2GL001633	NA	NA	NA	NA	NA
113-2GL001634	565.2	0	0	53.07	153.96
113-2GL001635	0	0	46.44	77.48	37.47
113-2GL001636	NA	NA	NA	NA	NA
113-2GL001637	68.51	42.32	92.52	45.03	18.66
113-2GL001638	0	68.75	0	10.45	0
113-2GL001639	0	0	0	19.63	0
113-2GL001640	0	0	0	0	111.97
113-2GL001641	NA	NA	NA	NA	NA
113-2GL001642	NA	NA	NA	NA	NA
113-2GL001643	0	0	0	0	66.58
113-2GL001644	NA	NA	NA	NA	NA
113-2GL001645	NA	NA	NA	NA	NA
113-2GL001646	NA	NA	NA	NA	NA
113-2GL001647	0	0	58.72	8.16	0
113-2GL001648	NA	NA	NA	NA	NA
113-2GL001649	0	0	93.23	103.7	150.44
113-2GL001650	212.47	65.62	0	44.88	43.41
113-2GL001651	0	0	0	0	56.63
113-2GL001652	122.2	75.49	41.26	51.63	0
113-2GL001653	11159.6	8082.18	15201	11380.9	30923.7
113-2GL001654	353.94	131.18	382.39	372.19	983.44
113-2GL001655	0	0	0	79.44	115.25
113-2GL001656	NA	NA	NA	NA	NA
113-2GL001657	0	0	0	25.93	0
113-2GL001658	0	2094.83	1144.94	1273.57	615.85
113-2GL001659	0	859.42	939.44	2089.97	378.99
113-2GL001660	0	0	0	53.48	0
113-2GL001661	0	49.33	53.92	29.99	43.5
113-2GL001662	83.35	205.94	84.42	86.08	22.7
113-2GL001663	155.92	192.63	105.28	204.94	297.31
113-2GL001664	0	2234.48	0	113.21	0
113-2GL001665	NA	NA	NA	NA	NA
113-2GL001666	36.5	45.1	0	23.99	0
113-2GL001667	0	0	0	28.3	82.11
113-2GL001668	0	0	39.14	10.89	0
113-2GL001669	131.06	0	0	12.31	0
113-2GL001670	149.16	0	25.18	56.02	20.32
113-2GL001671	0	0	66.92	18.61	0
113-2GL001672	0	0	66.37	55.37	0
113-2GL001673	NA	NA	NA	NA	NA
113-2GL001674	0	0	81.96	22.79	0
113-2GL001675	0	0	0	0	136.86
113-2GL001676	186.46	0	0	0	50.79
113-2GL001677	53.59	0	18.09	20.13	14.6
113-2GL001678	0	0	0	106.69	51.59
113-2GL001679	602.87	1489.66	610.64	1415.08	1806.5
113-2GL001680	NA	NA	NA	NA	NA
113-2GL001681	0	198.62	0	0	131.38
113-2GL001682	1011.82	312.52	0	47.5	0
113-2GL001683	0	0	0	93.05	134.98
113-2GL001684	0	0	74.02	41.17	0
113-2GL001685	80.21	148.64	0	22.59	0
113-2GL001686	0	96.31	0	43.92	127.42
113-2GL001687	251.2	155.17	169.62	94.34	205.28
113-2GL001688	103.65	0	0	38.92	56.47
113-2GL001689	0	0	0	39.72	57.62
113-2GL001690	73.08	45.14	49.34	6.86	0
113-2GL001691	495.51	612.19	334.6	186.09	269.96
113-2GL001692	0	181.67	0	0	0
113-2GL001693	137.54	0	0	25.83	37.47
113-2GL001694	NA	NA	NA	NA	NA
113-2GL001695	0	0	0	44.11	0
113-2GL001696	0	0	0	30.23	29.24
113-2GL001697	NA	NA	NA	NA	NA
113-2GL001698	118.21	0	39.91	33.3	96.6
113-2GL001699	0	0	61.99	0	0
113-2GL001700	0	91.58	50.05	13.92	0
113-2GL001701	100.48	0	0	9.43	27.37
113-2GL001702	0	82.45	0	0	0
113-2GL001703	0	179.48	0	0	0
113-2GL001704	502.4	931.04	1017.73	566.03	821.14
113-2GL001705	478.05	0	107.6	59.84	43.41
113-2GL001706	0	0	0	35.75	0
113-2GL001707	0	0	34.5	19.19	0
113-2GL001708	0	0	87.86	0	0
113-2GL001709	415.78	0	280.75	39.04	113.26
113-2GL001710	NA	NA	NA	NA	NA
113-2GL001711	977.64	603.91	660.15	91.79	266.32
113-2GL001712	NA	NA	NA	NA	NA
113-2GL001713	2243.26	173.22	1136.07	2474.75	1909.62
113-2GL001714	NA	NA	NA	NA	NA
113-2GL001715	0	0	83.36	23.18	33.63
113-2GL001716	NA	NA	NA	NA	NA
113-2GL001717	0	0	0	0	70.89
113-2GL001718	NA	NA	NA	NA	NA
113-2GL001719	0	0	0	67.92	0
113-2GL001720	NA	NA	NA	NA	NA
113-2GL001721	37.52	23.18	63.34	49.32	20.44
113-2GL001722	NA	NA	NA	NA	NA
113-2GL001723	0	0	0	0	156.41
113-2GL001724	0	0	0	23.1	0
113-2GL001725	NA	NA	NA	NA	NA
113-2GL001726	0	0	0	52.25	0
113-2GL001727	0	0	55.26	0	44.59
113-2GL001728	0	0	0	135.85	591.22
113-2GL001729	0	0	47.99	33.36	0
113-2GL001730	0	56.43	30.84	8.58	24.88
113-2GL001731	0	1163.79	127.22	70.75	205.28
113-2GL001732	0	0	40.44	22.49	0
113-2GL001733	NA	NA	NA	NA	NA
113-2GL001734	0	0	49.85	0	120.66
113-2GL001735	0	0	0	64.08	0
113-2GL001736	0	475.42	519.69	144.52	419.3
113-2GL001737	0	0	119.15	33.13	48.07
113-2GL001738	NA	NA	NA	NA	NA
113-2GL001739	725.26	448.02	153.04	263.86	246.96
113-2GL001740	0	0	0	159.55	132.26
113-2GL001741	59.3	549.46	560.58	384.16	371.53
113-2GL001742	0	1862.07	2671.53	884.43	1231.71
113-2GL001743	0	0	0	36.13	0
113-2GL001744	0	0	45.57	101.38	0
113-2GL001745	0	219.07	0	0	0
113-2GL001746	0	0	0	17.24	0
113-2GL001747	NA	NA	NA	NA	NA
113-2GL001748	0	60.89	0	9.25	0
113-2GL001749	0	1523.51	1110.25	1003.42	1343.68
113-2GL001750	0	0	84.03	54.53	135.6
113-2GL001751	NA	NA	NA	NA	NA
113-2GL001752	144.11	178.05	0	54.12	78.52
113-2GL001753	128.73	0	43.46	12.09	0
113-2GL001754	0	241.57	0	0	0
113-2GL001755	NA	NA	NA	NA	NA
113-2GL001756	NA	NA	NA	NA	NA
113-2GL001757	884.65	121.44	33.19	212.26	133.88
113-2GL001758	279.32	129.41	23.58	104.9	38.05
113-2GL001759	286.33	117.91	418.91	367.4	363.99
113-2GL001760	NA	NA	NA	NA	NA
113-2GL001761	NA	NA	NA	NA	NA
113-2GL001762	NA	NA	NA	NA	NA
113-2GL001763	95.11	0	32.11	47.62	43.18
113-2GL001764	0	169.28	92.52	0	74.65
113-2GL001765	4351.58	4704.18	4315.78	9345.93	7482.85
113-2GL001766	NA	NA	NA	NA	NA
113-2GL001767	0	0	0	59.58	0
113-2GL001768	NA	NA	NA	NA	NA
113-2GL001769	0	0	0	47.17	136.86
113-2GL001770	NA	NA	NA	NA	NA
113-2GL001771	0	104.91	114.67	0	0
113-2GL001772	0	0	0	22.42	0
113-2GL001773	0	0	0	185.25	0
113-2GL001774	169.03	1148.57	0	126.96	552.54
113-2GL001775	1004.79	0	0	0	0
113-2GL001776	NA	NA	NA	NA	NA
113-2GL001777	NA	NA	NA	NA	NA
113-2GL001778	0	230.36	125.9	11.67	0
113-2GL001779	583.43	144.16	196.98	54.78	63.57
113-2GL001780	505.91	156.26	0	95	0
113-2GL001781	244.41	0	0	0	0
113-2GL001782	0	0	250.95	46.52	67.49
113-2GL001783	NA	NA	NA	NA	NA
113-2GL001784	126.59	19.55	10.68	23.77	17.24
113-2GL001785	0	0	0	26.95	0
113-2GL001786	311.83	0	0	29.28	0
113-2GL001787	NA	NA	NA	NA	NA
113-2GL001788	0	0	299.7	520.89	60.45
113-2GL001789	0	0	0	21.36	0
113-2GL001790	0	1489.66	203.55	452.83	821.14
113-2GL001791	0	0	0	44.11	51.19
113-2GL001792	0	0	52.87	29.4	0
113-2GL001793	0	0	0	121.29	140.77
113-2GL001794	0	0	0	18.46	0
113-2GL001795	0	0	0	0	317.86
113-2GL001796	0	0	22.16	6.16	17.88
113-2GL001797	NA	NA	NA	NA	NA
113-2GL001798	NA	NA	NA	NA	NA
113-2GL001799	0	164.3	0	0	0
113-2GL001800	0	31.12	0	14.19	0
113-2GL001801	0	0	49.65	41.42	120.17
113-2GL001802	NA	NA	NA	NA	NA
113-2GL001803	0	0	0	226.41	0
113-2GL001804	0	140.53	0	21.36	0
113-2GL001805	0	0	252.68	23.42	135.91
113-2GL001806	0	240.27	262.64	146.07	105.95
113-2GL001807	0	47.54	77.95	28.9	41.93
113-2GL001808	0	0	0	21.23	61.59
113-2GL001809	0	0	0	17.69	0
113-2GL001810	NA	NA	NA	NA	NA
113-2GL001811	0	0	0	0	38.49
113-2GL001812	125.6	0	0	0	0
113-2GL001813	NA	NA	NA	NA	NA
113-2GL001814	0	0	0	23.1	0
113-2GL001815	0	0	78.29	21.77	0
113-2GL001816	55.23	102.34	55.94	62.22	60.18
113-2GL001817	51.09	252.48	258.74	163.09	153.09
113-2GL001818	0	0	305.32	84.9	0
113-2GL001819	0	0	0	101.38	0
113-2GL001820	0	0	0	130.62	189.49
113-2GL001821	0	0	0	33.41	0
113-2GL001822	220.56	272.5	74.47	414.17	901.25
113-2GL001823	0	86.94	0	39.64	115.02
113-2GL001824	0	0	0	0	36.5
113-2GL001825	0	245.55	536.82	149.28	108.28
113-2GL001826	0	0	190.82	106.13	0
113-2GL001827	NA	NA	NA	NA	NA
113-2GL001828	NA	NA	NA	NA	NA
113-2GL001829	0	114	186.93	17.33	0
113-2GL001830	0	0	0	33.3	0
113-2GL001831	2511.98	1706.9	2120.26	2523.56	1813.35
113-2GL001832	0	0	38.77	21.56	0
113-2GL001833	0	216.94	0	32.97	0
113-2GL001834	NA	NA	NA	NA	NA
113-2GL001835	0	0	0	26.44	21.92
113-2GL001836	260.23	2893.58	3163.01	1930.21	2268.47
113-2GL001837	249.47	154.1	168.45	210.8	203.87
113-2GL001838	0	0	0	6.6	19.15
113-2GL001839	89.76	0	0	33.71	122.25
113-2GL001840	0	0	0	0	269.96
113-2GL001841	0	0	61.99	51.72	1150.43
113-2GL001842	NA	NA	NA	NA	NA
113-2GL001843	0	0	0	20.22	0
113-2GL001844	NA	NA	NA	NA	NA
113-2GL001845	NA	NA	NA	NA	NA
113-2GL001846	0	0	0	22.79	33.07
113-2GL001847	NA	NA	NA	NA	NA
113-2GL001848	0	0	251.81	0	101.58
113-2GL001849	NA	NA	NA	NA	NA
113-2GL001850	0	0	165.78	276.61	2675.2
113-2GL001851	0	147.01	1124.86	2569.49	13937.7
113-2GL001852	0	0	0	0	16.96
113-2GL001853	NA	NA	NA	NA	NA
113-2GL001854	0	0	0	0	97.56
113-2GL001855	0	0	0	39.49	0
113-2GL001856	NA	NA	NA	NA	NA
113-2GL001857	0	0	0	0	136.86
113-2GL001858	0	0	0	665.92	4250.6
113-2GL001859	0	0	0	41.8	242.55
113-2GL001860	NA	NA	NA	NA	NA
113-2GL001861	0	0	0	6.73	68.36
113-2GL001862	0	0	25.6	56.96	268.55
113-2GL001863	0	0	89.58	174.38	963.68
113-2GL001864	0	171.22	93.58	169.16	339.78
113-2GL001865	0	57.89	63.28	43.99	331.86
113-2GL001866	0	112.85	185.04	308.75	298.6
113-2GL001867	0	0	0	113.75	235.73
113-2GL001868	0	0	44.57	0	0
113-2GL001869	0	0	0	85.98	124.73
113-2GL001870	0	0	0	22.79	66.13
113-2GL001871	131.06	0	0	0	71.4
113-2GL001872	0	0	101.77	28.3	0
113-2GL001873	0	199.51	0	30.32	0
113-2GL001874	NA	NA	NA	NA	NA
113-2GL001875	NA	NA	NA	NA	NA
113-2GL001876	NA	NA	NA	NA	NA
113-2GL001877	0	144.16	0	21.91	0
113-2GL001878	0	0	0	6.19	17.95
113-2GL001879	0	0	57.61	0	0
113-2GL001880	0	0	21.73	0	0
113-2GL001881	0	0	11.16	9.31	0
113-2GL001882	0	0	193.85	0	0
113-2GL001883	0	0	19.99	22.23	0
113-2GL001884	211.54	130.67	214.26	39.72	115.25
113-2GL001885	204.36	1199.3	2725.44	2129.82	1252.58
113-2GL001886	0	0	0	81.14	0
113-2GL001887	188.4	0	0	17.69	0
113-2GL001888	0	39.41	107.7	47.92	86.89
113-2GL001889	0	0	41.26	34.42	0
113-2GL001890	328.84	203.13	0	0	0
113-2GL001891	0	0	129.92	0	0
113-2GL001892	75.2	0	0	7.06	0
113-2GL001893	0	0	0	9.46	0
113-2GL001894	0	87.4	31.85	44.28	25.69
113-2GL001895	0	0	150.77	62.89	121.65
113-2GL001896	0	0	0	15.51	134.98
113-2GL001897	NA	NA	NA	NA	NA
113-2GL001898	0	0	30.38	84.48	24.51
113-2GL001899	NA	NA	NA	NA	NA
113-2GL001900	130.59	161.33	176.36	281.99	177.86
113-2GL001901	0	0	0	32.87	31.79
113-2GL001902	0	0	0	24.26	35.19
113-2GL001903	0	29.29	16.01	4.45	25.83
113-2GL001904	NA	NA	NA	NA	NA
113-2GL001905	0	57.74	31.56	43.88	0
113-2GL001906	0	0	0	45.77	53.12
113-2GL001907	0	0	0	66.59	0
113-2GL001908	378.77	0	0	106.69	0
113-2GL001909	132.5	163.7	44.74	99.52	36.09
113-2GL001910	0	0	0	12.09	70.13
113-2GL001911	0	0	0	44.11	0
113-2GL001912	224.67	69.39	75.86	137.11	214.21
113-2GL001913	0	0	0	181.94	0
113-2GL001914	0	0	0	13.58	0
113-2GL001915	0	0	29.71	8.26	71.92
113-2GL001916	0	113.08	12.36	13.75	69.81
113-2GL001917	NA	NA	NA	NA	NA
113-2GL001918	1247.33	2311.54	421.13	234.22	339.78
113-2GL001919	NA	NA	NA	NA	NA
113-2GL001920	0	0	0	7.55	0
113-2GL001921	64.83	40.04	0	6.09	0
113-2GL001922	NA	NA	NA	NA	NA
113-2GL001923	67.24	41.53	0	0	0
113-2GL001924	0	0	36.79	30.69	29.68
113-2GL001925	0	46.75	25.55	0	20.61
113-2GL001926	NA	NA	NA	NA	NA
113-2GL001927	0	0	144.81	120.81	155.79
113-2GL001928	NA	NA	NA	NA	NA
113-2GL001929	NA	NA	NA	NA	NA
113-2GL001930	0	84.48	23.09	12.84	18.63
113-2GL001931	0	82.15	44.9	12.49	0
113-2GL001932	0	0	0	29.36	0
113-2GL001933	0	118.23	64.62	17.97	52.14
113-2GL001934	0	0	0	11.51	0
113-2GL001935	0	54.1	118.28	82.23	190.87
113-2GL001936	0	310.35	197.89	314.46	273.71
113-2GL001937	0	0	0	30.05	0
113-2GL001938	0	0	0	19.13	27.76
113-2GL001939	NA	NA	NA	NA	NA
113-2GL001940	0	0	0	25.41	0
113-2GL001941	0	0	30.01	58.41	24.21
113-2GL001942	0	0	0	216.78	0
113-2GL001943	0	0	0	18.66	0
113-2GL001944	NA	NA	NA	NA	NA
113-2GL001945	0	83.38	182.28	177.41	588.28
113-2GL001946	138.06	0	0	38.89	37.61
113-2GL001947	0	0	62.95	0	50.79
113-2GL001948	68.9	85.12	23.26	51.75	37.54
113-2GL001949	0	0	0	21.09	61.2
113-2GL001950	NA	NA	NA	NA	NA
113-2GL001951	0	96.73	0	29.4	0
113-2GL001952	0	0	48.85	0	78.83
113-2GL001953	0	0	925.21	874.78	746.49
113-2GL001954	NA	NA	NA	NA	NA
113-2GL001955	241.15	148.97	244.25	181.13	0
113-2GL001956	239.55	147.98	0	67.47	0
113-2GL001957	NA	NA	NA	NA	NA
113-2GL001958	0	0	0	85.98	0
113-2GL001959	386.87	0	195.93	127.13	263.47
113-2GL001960	0	0	0	19.63	85.44
113-2GL001961	NA	NA	NA	NA	NA
113-2GL001962	0	0	0	41.93	0
113-2GL001963	0	0	0	39.96	0
113-2GL001964	83.73	0	0	15.72	0
113-2GL001965	0	0	763.3	212.26	615.85
113-2GL001966	0	0	53.1	73.83	0
113-2GL001967	NA	NA	NA	NA	NA
113-2GL001968	0	0	0	0	31.58
113-2GL001969	NA	NA	NA	NA	NA
113-2GL001970	61.21	37.81	0	17.24	50.02
113-2GL001971	93.71	0	0	26.4	76.58
113-2GL001972	0	0	23.71	6.59	19.13
113-2GL001973	NA	NA	NA	NA	NA
113-2GL001974	NA	NA	NA	NA	NA
113-2GL001975	997.86	154.1	168.45	210.8	135.91
113-2GL001976	NA	NA	NA	NA	NA
113-2GL001977	NA	NA	NA	NA	NA
113-2GL001978	NA	NA	NA	NA	NA
113-2GL001979	0	0	0	54.34	0
113-2GL001980	0	0	0	29.79	0
113-2GL001981	0	75.24	41.12	68.61	33.18
113-2GL001982	0	0	0	12.13	0
113-2GL001983	NA	NA	NA	NA	NA
113-2GL001984	NA	NA	NA	NA	NA
113-2GL001985	NA	NA	NA	NA	NA
113-2GL001986	0	0	0	0	37.61
113-2GL001987	NA	NA	NA	NA	NA
113-2GL001988	NA	NA	NA	NA	NA
113-2GL001989	0	44.51	48.66	6.77	0
113-2GL001990	0	0	27.38	15.23	0
113-2GL001991	0	0	0	0	34.21
113-2GL001992	0	0	0	20.4	0
113-2GL001993	0	0	0	0	59
113-2GL001994	0	0	47.15	0	0
113-2GL001995	NA	NA	NA	NA	NA
113-2GL001996	NA	NA	NA	NA	NA
113-2GL001997	NA	NA	NA	NA	NA
113-2GL001998	78.81	0	0	7.4	0
[truncated: 6,803 more rows]
