# Supplementary material for: Identification of the Important Genes of Bradyrhizobium diazoefficiens 113-2 Involved in Soybean Nodule Development and Senescence
Source: Front Microbiol. 2021 Nov 11;12:754837. doi: 10.3389/fmicb.2021.754837 (PMC8632152; doi:10.3389/fmicb.2021.754837)
Supplement: Supplementary file 3 [file Table_3.XLSX]

## Sheet: Sheet1
	Table S3:The ID information data of the DEGs in the ten groups between the five nodule samples.
	Branching stage_N-vs-flowering stage_N	Branching stage_N-vs-fruiting stage_N	Branching stage_N-vs-pod stage_N	Branching stage_N-vs-harvest stage_N	flowering stage_N-vs-fruiting stage_N	flowering stage_N-vs-pod stage_N	flowering stage_N-vs-harvest stage_N	fruiting stage_N-vs-pod stage_N	fruiting stage_N-vs-harvest stage_N	pod stage_N-vs-harvest stage_N
	Up-regulated	Up-regulated	Up-regulated	Up-regulated	Up-regulated	Up-regulated	Up-regulated	Up-regulated	Up-regulated	Up-regulated
	113-2GL000027	113-2GL004572	113-2GL008277	113-2GL001851	113-2GL008083	113-2GL008106	113-2GL001850	113-2GL007170	113-2GL001858	113-2GL007169
	113-2GL001126	113-2GL005073	113-2GL004572	113-2GL000369	113-2GL008106	113-2GL005845	113-2GL001863	113-2GL004621	113-2GL007170	113-2GL001841
	113-2GL002091	113-2GL001135	113-2GL000027	113-2GL007170	113-2GL003340	113-2GL001851	113-2GL001851	113-2GL000055	113-2GL000547	113-2GL000144
	113-2GL006780	113-2GL003552	113-2GL005845	113-2GL001850	113-2GL004088	113-2GL005846	113-2GL007170	113-2GL008607	113-2GL000546	113-2GL000547
	113-2GL004455	113-2GL008770	113-2GL005846	113-2GL004679	113-2GL005846	113-2GL005843	113-2GL000547	113-2GL008132	113-2GL001850	113-2GL001850
	113-2GL001326	113-2GL000369	113-2GL004455	113-2GL000027	113-2GL005174	113-2GL004572	113-2GL005845	113-2GL000406	113-2GL001851	113-2GL000546
	113-2GL007565	113-2GL004088	113-2GL001126	113-2GL005845	113-2GL004455	113-2GL005303	113-2GL000546	113-2GL005846	113-2GL001863	113-2GL004505
	113-2GL007831	113-2GL003340	113-2GL005844	113-2GL001135	113-2GL008317	113-2GL008317	113-2GL005846	113-2GL006512	113-2GL004505	113-2GL001858
	113-2GL007787	113-2GL000027	113-2GL006583	113-2GL006036	113-2GL005957	113-2GL000406	113-2GL005843	113-2GL000160	113-2GL008132	113-2GL004504
	113-2GL007874	113-2GL005846	113-2GL005303	113-2GL005846	113-2GL005844	113-2GL004455	113-2GL004505	113-2GL004195	113-2GL002555	113-2GL007170
	113-2GL007701	113-2GL008548	113-2GL008548	113-2GL005844	Down-regulated	113-2GL005172	113-2GL001654	113-2GL001765	113-2GL000269	113-2GL002109
	113-2GL007881	113-2GL006583	113-2GL005842	113-2GL004455	113-2GL008181	113-2GL005844	113-2GL004504	Down-regulated	113-2GL006786	113-2GL001863
	113-2GL007623	113-2GL005840	113-2GL005843	113-2GL001126	113-2GL004195	113-2GL005842	113-2GL005844	113-2GL004268	113-2GL001604	113-2GL001851
	113-2GL007618	113-2GL001885	113-2GL005840	113-2GL006583	113-2GL007893	113-2GL005174	113-2GL006786	113-2GL006052	113-2GL001603	113-2GL001604
	113-2GL007641	113-2GL005842	113-2GL006512	113-2GL000546		113-2GL005840	113-2GL001603	113-2GL003340	113-2GL008181	113-2GL002327
	Down-regulated	113-2GL001126	113-2GL000406	113-2GL005842		113-2GL005848	113-2GL008132	113-2GL004088	113-2GL005846	113-2GL001603
	113-2GL006371	113-2GL005844	113-2GL001885	113-2GL005843		113-2GL008535	113-2GL005842	113-2GL007564	113-2GL005172	113-2GL008181
	113-2GL002328	113-2GL006982	113-2GL007565	113-2GL000547		Down-regulated	113-2GL001604	113-2GL007879	113-2GL001653	113-2GL006786
	113-2GL008064	113-2GL005957	113-2GL002468	113-2GL006780		113-2GL007604	113-2GL005172	113-2GL003552	113-2GL005844	113-2GL006040
	113-2GL008134	113-2GL001326	113-2GL005174	113-2GL005840		113-2GL001774	113-2GL001653	113-2GL001326	Down-regulated	113-2GL002767
	113-2GL007665	113-2GL004455	113-2GL007831	113-2GL004505		113-2GL008181	113-2GL005840	113-2GL002767	113-2GL007613	113-2GL003941
	113-2GL006652	113-2GL007565	113-2GL005957	113-2GL006786		113-2GL007660	113-2GL000663	113-2GL008106	113-2GL003340	113-2GL001653
	113-2GL000055	113-2GL008106	113-2GL008056	113-2GL006512		113-2GL004188	113-2GL002767		113-2GL003552	113-2GL001654
	113-2GL007903	113-2GL007787	113-2GL008317	113-2GL006982		113-2GL007564	113-2GL003062		113-2GL007879	113-2GL006133
	113-2GL000054	113-2GL000406	113-2GL006786	113-2GL007565		113-2GL002091	113-2GL004455		113-2GL007564	113-2GL000663
	113-2GL007626	113-2GL005174	113-2GL005848	113-2GL002468		113-2GL001326	113-2GL006133		113-2GL007583	113-2GL008132
	113-2GL007905	113-2GL002767	113-2GL007563	113-2GL002767		113-2GL007893	113-2GL005848		113-2GL003434	113-2GL005281
	113-2GL004195	113-2GL007563	113-2GL007701	113-2GL003062		113-2GL007884	Down-regulated		113-2GL007619	113-2GL000369
		113-2GL005848	113-2GL007806	113-2GL000406		113-2GL007903	113-2GL007604		113-2GL008106	Down-regulated
		113-2GL006133	113-2GL007618	113-2GL006133		113-2GL000935	113-2GL005807		113-2GL001326	113-2GL007613
		113-2GL007874	113-2GL007874	113-2GL007831			113-2GL005802		113-2GL007548	113-2GL005802
		113-2GL007701	113-2GL007881	113-2GL005848			113-2GL007892		113-2GL007831	113-2GL004412
		113-2GL007831	113-2GL004505	113-2GL000663			113-2GL007564		113-2GL007565	113-2GL007619
		113-2GL007881	Down-regulated	113-2GL007806			113-2GL007660		113-2GL005174	113-2GL000055
		Down-regulated	113-2GL007899	113-2GL001653			113-2GL007879		113-2GL007582	113-2GL008317
		113-2GL000429	113-2GL001050	113-2GL001604			113-2GL007893		113-2GL007623	113-2GL008548
		113-2GL003842	113-2GL008134	Down-regulated			113-2GL007903		113-2GL007881	113-2GL007643
		113-2GL007163	113-2GL002328	113-2GL007900			113-2GL007643		113-2GL007893	113-2GL000406
		113-2GL003843	113-2GL004736	113-2GL007898			113-2GL007884			113-2GL004572
		113-2GL000923	113-2GL006371	113-2GL004737			113-2GL000935			113-2GL007582
		113-2GL002010	113-2GL000937	113-2GL002328			113-2GL007641			113-2GL005174
		113-2GL007693	113-2GL003867	113-2GL006371			113-2GL001326			113-2GL007893
		113-2GL007545	113-2GL003859	113-2GL000937			113-2GL007582
		113-2GL007665	113-2GL008135	113-2GL007612			113-2GL007623
		113-2GL007902	113-2GL004737	113-2GL008134			113-2GL007964
		113-2GL001540	113-2GL003858	113-2GL008135			113-2GL007717
		113-2GL002328	113-2GL007665	113-2GL002010			113-2GL002263
		113-2GL000055	113-2GL007900	113-2GL000514			113-2GL007905
		113-2GL000054	113-2GL000514	113-2GL003840			113-2GL007831
		113-2GL003850	113-2GL006652	113-2GL007665			113-2GL007565
		113-2GL004412	113-2GL007901	113-2GL007543			113-2GL007881
		113-2GL008134	113-2GL007898	113-2GL000429			113-2GL007904
		113-2GL007900	113-2GL008181	113-2GL003867			113-2GL007874
		113-2GL000514	113-2GL007894	113-2GL007545
		113-2GL007660	113-2GL005372	113-2GL007660
		113-2GL007901	113-2GL002010	113-2GL005807
		113-2GL004195	113-2GL007660	113-2GL000923
		113-2GL007903	113-2GL008064	113-2GL007901
		113-2GL006652	113-2GL002327	113-2GL000126
		113-2GL006371	113-2GL005144	113-2GL007903
		113-2GL007893	113-2GL000429	113-2GL007808
		113-2GL007626	113-2GL007545	113-2GL006652
		113-2GL007904	113-2GL000923	113-2GL004412
		113-2GL007625	113-2GL007543	113-2GL007880
		113-2GL008181	113-2GL004429	113-2GL000055
		113-2GL007905	113-2GL007903	113-2GL000054
			113-2GL007612	113-2GL007905
			113-2GL007902	113-2GL002261
			113-2GL002823	113-2GL007902
			113-2GL004188	113-2GL003842
			113-2GL003842	113-2GL007888
			113-2GL007905	113-2GL003850
			113-2GL000054	113-2GL007893
			113-2GL003850	113-2GL007904
			113-2GL007904	113-2GL000936
			113-2GL007625	113-2GL003843
			113-2GL000966	113-2GL000966
			113-2GL004195	113-2GL007626
			113-2GL007893	113-2GL008181
			113-2GL000935	113-2GL000935
			113-2GL001604	113-2GL004195
				113-2GL007625
				113-2GL007582
				113-2GL007877
