# Supplementary material for: Identification of the Important Genes of Bradyrhizobium diazoefficiens 113-2 Involved in Soybean Nodule Development and Senescence
Source: Front Microbiol. 2021 Nov 11;12:754837. doi: 10.3389/fmicb.2021.754837 (PMC8632152; doi:10.3389/fmicb.2021.754837)
Supplement: Supplementary file 4 [file Table_4.XLSX]

## Sheet: Sheet1
Table S4: The sequence information of DEGs.
Gene ID	Seq	Pep
113-2GL000027	GTGTTTCAGTTTAGACGTCTTGTCGTCCTGCGCGCGGCGCGGGTCGTCAAGTCACGACATCGCGACCGGCGGAGACATCGCGACGCGCTTGCCGCGCGGGGCATGCAGGAGGACAATCGATCACTTCCAACAATAATCAAACCGGAGGAAACGCGTATGCAAAGCCAAGCCCAGATCGACGAGGTTCTGCGTAAGACAAGCGACGCCAAGGAGATTCCCGGCGTCGTGGCCATCGCCGCCAGCGGTAACGACGTGCTGTATCAGGGCGCGTTCGGCAAGCGCGATCTGTCCAAGCCCGACGCGATGACAGCGGACAGCGTGTTCTGGATCGCATCGATGACGAAGGCGGTGACGACAGCGGGCGCGATGCAGCTGGTCGAGCAAGGCAAGCTGTCGCTG…	MFQFRRLVVLRAARVVKSRHRDRRRHRDALAARGMQEDNRSLPTIIKPEETRMQSQAQIDEVLRKTSDAKEIPGVVAIAASGNDVLYQGAFGKRDLSKPDAMTADSVFWIASMTKAVTTAGAMQLVEQGKLSLDAPIGEVLPDLAKPQVLEGFDAKGEPKLRPAKGPITLRQLMTHTAGFCYDMWNGNMGIYLEKTGTPGIITCQNAALKTPIASDPGTRWEYGTNIDFVGKAVEAVSGKRLDAYLRDSLFTPLGMSDTGFKITDDMRKRLVGMHARGEDGQLGAIPFELEQAPEFCMGGGGLYSTAADYIRFTQMILNKGRGNGNQVLKAETVATMGQNHIGDLNVTKMTSVAPMYTNDVDLYPDQVKKWGLSFLINTAKTPEGRSPNSLAWAGLANT…
113-2GL000054	ATGTTCAATAAGCATTCAGTCGAGATCGACTGGGGCGGACGCCCTCTCAAGCTCGAAACCGGCAAGATCGCCCGCCAGGCCGACGGCGCCGTCGTCGCCACCTATGGCGAGACCGTGGTGCTCGCCACCGTCGTCGCGGCGAAGGCGCCGCGCGAAGGCGTCGACTTCCTGCCGCTGACCGTCGACTACCAGGAGAAGACCTACGCCGCCGGCCGCATTCCCGGCGGCTATTTCAAGCGTGAGGGCCGTCCGACCGAGAAGGAGACGCTGGTCTCCCGCCTGATCGACCGCCCGATCCGTCCGCTGTTCGTCGACGGTTGGCGCAACGAGACCCAGGTGATCGCCACCGTGCTGTCGCACGACATGGAGAACGATCCCGATATCGTCGCGCTGGTGGCC…	MFNKHSVEIDWGGRPLKLETGKIARQADGAVVATYGETVVLATVVAAKAPREGVDFLPLTVDYQEKTYAAGRIPGGYFKREGRPTEKETLVSRLIDRPIRPLFVDGWRNETQVIATVLSHDMENDPDIVALVASSAALTLSGAPFKGPIGAARVGFVNDEYVLNPTLDEMVDTQLDLVVAGTADAVLMVESEAKELNEDIMLGAVMFGHRHFQPVINAIIELAEKAAKEPREVTVIDNAALEKEMLGLVEQELRAAYAIPVKQDRYAAVGKVKEKVIAHYFPEGQEPKYDKLRIAGVFKELEAKIVRWNILDTGKRIDGRDSKTVRNIIAEVGVLPRAHGSALFTRGETQAMVVTTLGTGEDEQYIDALSGTYKETFLLHYNFPPYSVGETGRLGGTKR…
113-2GL000055	GTGCCGGCGAACCGCGATTGGTGGCCAACCCAGCTCAGCATCGAGATGCTGCACAAGAATTCCGGCCTGTCCGATCCGATGGGCGAGGAATTCGACTACGCCAAGGAATTCAAGACGCTCGACCTGAACGCGGTCATCAAGGACCTGACCGCTCTGATGACGGACTCGCAGGAGTGGTGGCCCGCCGACTTCGGTCATTATGGCGGCCTGATGATCCGCATGGCCTGGCACAGCGCGGGCACGTATCGCATCACCGATGGCCGTGGCGGCGCCGGTGCCGGTCAGCAGCGTTTCGCGCCGCTCAACAGCTGGCCCGACAACGCCAACCTCGACAAGGCGCGCCGGCTGCTCTGGCCGATCAAGCAGAAATACGGCCGCAAGATCTCCTGGGCCGATTTG…	MPANRDWWPTQLSIEMLHKNSGLSDPMGEEFDYAKEFKTLDLNAVIKDLTALMTDSQEWWPADFGHYGGLMIRMAWHSAGTYRITDGRGGAGAGQQRFAPLNSWPDNANLDKARRLLWPIKQKYGRKISWADLMVLAGNVALESMGFKTFGFAGGRADVWEPEELYWGPEGTWLGDERYSGERQLAEPLGAVQMGLIYVNPEGPNGKPDPIAAAKDIRETFFRMAMNDEETVALIAGGHTFGKTHGAGDPSLVGPEPEAGALEDQGLGWKSKHASGLAGDSITSGLEVTWTTTPTKWSNNFFENLFKYEWELTKSPGGANQWTAKGAEAIIPDAFDKSKKHRPTMLTTDLSLRLDPAYEKISRRFLENPDQFADAFARAWFKLTHRDMGPIQRYLGPLV…
113-2GL000126	TTGCTTGCCGGCAAACGCATCTTCCTTCAAAATAGCCGCTTCTTTCACAACTTTGGAGAACCACCCATTCGCCGTCCTAATAAAGCTCCGCCCGCTGCCAGCAAAGACGGGCCGCGCATCAATGATGATATCCGCAATGCGCAGATCCAGCTGATCGATCAGACCGGTGACAACAAAGGCACGGTCGAGACCGTCGTCGCCATCAAGATGGCCCAGGAAGCTGGCATGGATCTGGTCGAGATTTCGCCGAATACCAGCCCTCCCGTCTGCAAGATCATGGACTACGGGAAGTACAAGTATTCCGCTCAGAAGAAAGCCGCCGAAGCCCGCAAGCGGCAGAAGACCGTCGAGATCAAGGAGATCAAGCTCCGCCCGATGATCGACGATCACGATTACGAC…	MLAGKRIFLQNSRFFHNFGEPPIRRPNKAPPAASKDGPRINDDIRNAQIQLIDQTGDNKGTVETVVAIKMAQEAGMDLVEISPNTSPPVCKIMDYGKYKYSAQKKAAEARKRQKTVEIKEIKLRPMIDDHDYDVKMRAMQRFFEEGDKVKITLRYRGREMAHQEIGTKLLDKIKTDVAELAKVEQDARFEGRQVVMVLAPR
113-2GL000144	ATGGCAAGCTCGACTAAGCGAGTTGCGCTGGTGAACAGCGCGAGGAAATTGCCGAAGGGGGCCAAGCTCGTCGGCGCGGCCGATCCCAAGCAGGAAATCGAGATCAGCGTTCGCCTCCGTGCCATGCGCGCGCAGCCGGCGGAGGACGAATCCGTGATGGCGCTCGGCGCACAACCGCCGCGCGAGCGGCAATATCTCTCGCGTGCCGAATTCGGCGAGCATATGGGCGCCGACCCTGCCGACGTCGCCAGGATCGATGACTTCGCCCACCATCACGAGCTCAACGTCAAGAGCGTGCATCTGGCGTCCCGCACCGTGAAGCTGACCGGTACGGTGAAGGCGATGAGCGCGGCCTTCGGCGTCAAGCTCAACAAGGTCAGGCACGAGGGCGCGACCTAT…	MASSTKRVALVNSARKLPKGAKLVGAADPKQEIEISVRLRAMRAQPAEDESVMALGAQPPRERQYLSRAEFGEHMGADPADVARIDDFAHHHELNVKSVHLASRTVKLTGTVKAMSAAFGVKLNKVRHEGATYRMRKGSVQIPAELEGIVVGVHGLDNRPVAQPHFRRKMAKTGATARAAQGGSFSVEQIAELYNFPGGETGAGQCIAIIELNDIDQKGHPTGAGYKTSDLRTFFKKAGIPMPQIAPASVDGGANKPGHSEADGEVVLDIEVAGAIAPGARIVVYFAPNTTNGFIDAVKAAVHDAARKPSVISISWGGPEDEDGSQQFVDGLNEAIRDAAAMGVTVCVASGDNGSADMGEDWDGKPHADFPASSPFALACGGTNLKAPNGHIQEVVWNG…
113-2GL000160	ATGGGAAAGGTCATTGGGATCGACCTCGGCACCACGAACTCGTGCGTCGCCGTGATGGATGGCAAGAACGCCAAAGTCATCGAGAATTCCGAGGGCATGCGCACGACGCCTTCGATCGTCGCCGTCACCGACGACGGTGAGCGCCTCGTCGGCCAGCCGGCCAAGCGCCAGGCCGTCACCAATCCCGAGCGCACCTTCTTCGCAGTGAAGCGCCTCATCGGCCGCCGCTACGACGACCCGATGGTCGAGAAGGACAAGAAGCTCGTTCCGTACAAGATCGTGAAGGCTTCCAACGGCGACGCCTGGGTCGAGGCCGACGGCCAGACCTACTCGCCCTCGCAGGTCTCGGCGTTCATCCTGCAGAAGATGAAGGAGACCGCGGAGGCCCATCTCGGCCAG…	MGKVIGIDLGTTNSCVAVMDGKNAKVIENSEGMRTTPSIVAVTDDGERLVGQPAKRQAVTNPERTFFAVKRLIGRRYDDPMVEKDKKLVPYKIVKASNGDAWVEADGQTYSPSQVSAFILQKMKETAEAHLGQKVDQAVITVPAYFNDAQRQATKDAGKIAGLEVLRIINEPTAAALAYGLDKTKTGTIAVYDLGGGTFDISILEIGDGVFEVKSTNGDTFLGGEDFDMRLVGYLADEFQKEQGINLRNDKLALQRLKEAAEKAKIELSSTTQTEINLPFITADQTGPKHLTMKLTRAKFEALVDDLIQKTVEPCRKALKDAGVTAGEIGEVVLVGGMSRMPKVQEVVKQLFGKEPHKGVNPDEVVAIGAAIQAGVLQGDVKDVLLLDVTPLSLGIETL…
113-2GL000269	ATGTCCGAGAAGATTTACGACGTGCCGGCGGAATGGGCAAAGCGCGCCTGGGTCGACCAAGCCAAGTACAAGGAAATGTACGCCCGCTCGATCTCGGACCCGAACGGTTTCTGGGCCGAACAGGCCAAGCGCATCGACTGGATGAAGGCGCCGACGAAAATCGAGAACATCTCCTTCGCGCCGGGCAACGTCTCGATCAAATGGTTCGAGGACGGCGTCCTCAACGTCGCCCATAACTGCATCGACCGTCATCTGCACAAGCGCGCCAACCAGACCGCAATCATCTGGGAAGGTGACGATCCCTCGCAGTCCCGCCACATCACCTACAAGGAGCTCCACGACGAGGTCTGCCGGATGGCCAACATCCTGCGTACCCGCAACGTCAAGAAGGGCGACCGC…	MSEKIYDVPAEWAKRAWVDQAKYKEMYARSISDPNGFWAEQAKRIDWMKAPTKIENISFAPGNVSIKWFEDGVLNVAHNCIDRHLHKRANQTAIIWEGDDPSQSRHITYKELHDEVCRMANILRTRNVKKGDRVTIYLPMIPEAAYAMLACARIGAIHSVVFAGFSPDSLAQRINDCQSKVIITADEGLRGGKKVPLKANVDAALAKADGVDWVVVVKRTGGKIDMNPTRDLWYHEAAAMVTTECPVEHMHAEDPLFILYTSGSTGQPKGVLHTSAGYLVYAAMTHQYVFDYHDGDIYWCTADVGWVTGHSYILYGPLANGATTLMFEGVPNYPDNSRFWNVIDKHKVNTFYTAPTAIRALMQGGDEPVKKTSRASLRLLGSVGEPINPEAWEWYHRVV…
113-2GL000369	ATGAGCACCGCAAGCAGGCCTTATCCCATCGTTCAGGATCTCATCGACTCCTTTGCGAGCTGGCTGAAGCATCGCCGCGAGATGAACGAAATGCGGCAGCTCGACCGCGCCGATTTCGACCGGATCGCGAGCGATCTCAGGATCGCGCCTGATGATCTCGAAGAGCTGGTCCGCCATGGCAAGCACGCCGCCGATGAGCTGCCCAAGATGCTGGAGCAGCTCGGCATCAGCGCGGAAGGGCTCGGACGCGCGCAGCCGCTGCTGCTGCGCGACATGGAGCGGGTCTGCTCGCTCTGCGGTCACAAGGGACAGTGCGACCGCGATCTCGCCGACGGCACCGCCGCGGAGAACTACCACGGTTATTGCGGCAATGCCGCGACGCTGGAATCGCTCGACCGC…	MSTASRPYPIVQDLIDSFASWLKHRREMNEMRQLDRADFDRIASDLRIAPDDLEELVRHGKHAADELPKMLEQLGISAEGLGRAQPLLLRDMERVCSLCGHKGQCDRDLADGTAAENYHGYCGNAATLESLDRADLAPR
113-2GL000406	ATGGCGACCCTCATGCCGGACCGGCCAACCAACGGGAATTCGACCATGTCGGACCTAGACCGTAACTACGCTTCTCCTTTCGGCAGGGCCGCCGGGCGTGTTGACGCCGCGACGGTCGATGCCGGCCTGCGCGCCTACATGCTGCGCATATACAACTACATGAGCATTGGCCTCGCCATCACGGGCCTTGCCGCACTCGGCGTCTACATGGCCGCCGTGACCGACGTTCCGACCCCGGAAGCCGTCCGCGTCGGCAAGCTGTTCCTGACGCCGTTCGGCTATGCGATGTTCGTCAGCCCCCTGAAGTGGCTGTTCATGCTCGCGCCGCTCGCCATGGTGTTCGTGATCTCCGCTGGCATCAACCGTCTGGCGCCCTCGACCGCCCAGATCCTGTTCTGG…	MATLMPDRPTNGNSTMSDLDRNYASPFGRAAGRVDAATVDAGLRAYMLRIYNYMSIGLAITGLAALGVYMAAVTDVPTPEAVRVGKLFLTPFGYAMFVSPLKWLFMLAPLAMVFVISAGINRLAPSTAQILFWVFSALMGISLSSIFLVFTHTSIVRVFFITAATFGALSLYGYTTKRDLTGMGSFLFMGLIGIIIASLVNLFLASSMLQFIVSVVGVLVFAGLTAWDTQRLKNDYIYGYAAAGGDIAERAAITGALSLYLNFINLFTLLLQLLGQRD
113-2GL000429	ATGGACATCCGCGCCGCGGAAATTTCCGCGATCCTCAAGGACCAGATCAAGAATTTCGGCCAGGAAGCTGAAGTCTCCGAAGTCGGACAGGTGCTGTCCGTCGGCGACGGTATCGCCCGCGTCTACGGTCTGGACAACGTCCAGGCCGGTGAGATGGTCGAGTTCGAGAACGGCACCCGCGGCATGGCGCTGAACCTCGAAACCGACAACGTCGGCGTCGTTATTTTCGGTGCCGACCGCGAGATCAAGGAAGGTCAGACCGTCAAGCGCACCCGCGCCATCGTGGACGCGCCGGTCGGCAAGGGCCTGCTCGGCCGCGTCGTCGACGCGCTCGGCAACCCGATCGACGGCAAGGGCCCGATCCAGGCCGACAAGCGTATGCGCGTCGACGTCAAGGCG…	MDIRAAEISAILKDQIKNFGQEAEVSEVGQVLSVGDGIARVYGLDNVQAGEMVEFENGTRGMALNLETDNVGVVIFGADREIKEGQTVKRTRAIVDAPVGKGLLGRVVDALGNPIDGKGPIQADKRMRVDVKAPGIIPRKSVSEPMATGLKAIDALIPIGRGQRELIIGDRQTGKTAIALDTILNQKPLNAQPDENIKLYCVYVAVGQKRSTVAQFVKVLEEQGALEYSIIVAATASDPAPMQYIAPFTACTMGEFFRDNGMHAVIIYDDLSKQAVAYRQMSLLLRRPPGREAYPGDVFYLHSRLLERAAKLSKDHGSGSLTALPIIETQANDVSAYIPTNVISITDGQIFLETDLFFQGIRPAVNVGLSVSRVGSSAQTKATKKVAGKIKGELAQYRE…
113-2GL000514	GTGCAGGACTGCCGTATTTCGCAGCCGGACGAGGAGACACAATTGCAGGTACTTGTTCGCGACAACAATGTCGACCAGGCGCTTCGTGTCCTGAAGAAGAAGATGCAGCGCGAGGGCGTGTTTCGGGAAATGAAACAGCGGCGCTCCTACGAGAAGCCGTCGGAGAGAAAGACGCGCGAAAAATCCGAGGCCATTCGCCGCGCCCGCAAGCTCGCTCGCAAGCAGGCGATCAGGGAAGGCTTGCTGCCGGCGCCGCCGAAAAAGAAGCTTCCGGAGCGCAAGCCGCCGCTGCCGCAGACCGCTGCCAGGCCCGCGGGCTGA	MQDCRISQPDEETQLQVLVRDNNVDQALRVLKKKMQREGVFREMKQRRSYEKPSERKTREKSEAIRRARKLARKQAIREGLLPAPPKKKLPERKPPLPQTAARPAG
113-2GL000546	ATGACCTTTGGAACGAAGGGCTTCTTGGCTGGCATCTCGATGGTTGCGATGCTGGCTACCGCTACGTCGGGCGTTCGCGCCAACGACTCCCTGCTCAAGGCGCAATCCGACTCGAGCCAGTGGGCCGTTGCCGGCCACGACTACGGCAACACGCGCTTCAGCCCGCTGAAGCAGATCAACACCGAGAACGCCGGCAAGCTGACGCTCGCTTATTCGTTCTCGCTCGCCTCGCTCCGTTCGAACGAATCCTCGCCGATCGTCGTCGGTAACACGCTCTACGTTTCGAGCTCCTGGGGCCCGAAATACGTCTACGCGCTCGATGCCGCCACCGGCGTGCGCAAATGGACCTACGAACCCGATATTCCCGAGGACGTGCTGCAATACGCCTGCTGCGACGTG…	MTFGTKGFLAGISMVAMLATATSGVRANDSLLKAQSDSSQWAVAGHDYGNTRFSPLKQINTENAGKLTLAYSFSLASLRSNESSPIVVGNTLYVSSSWGPKYVYALDAATGVRKWTYEPDIPEDVLQYACCDVNNRGVSYADGKIFVGRLDGKLTALDAATGKALWTAKVVDYKQGSVITSPPLVVRDKVITGFGGGEYGVRGSLQAFDINTGKQLWQTYTVPSPDEPGGDTWKGDSAQHGGGAAWLVGSYDPKTDTVYWGTSNPGPWNTAVRSTGDGNFGKLTNLYTASTVAFDPNTGKIKWHIQTTPADAWDYDGVNEAVLADLKIGGSTVPALMKADRNGYFFVANRETGKVLSAEKYVFSNWAKKWDIATMRAVEDPDKRPGPNHPAKDICPNLI…
113-2GL000547	ATGCGTCCGAATCATTCTGGCATCGGTGCGAGCCGAAATCGCGCCATCGCAGGCCTGCTCACATGTGCCGCGCTGATCGTTCCGGTCTCGCTGCGCGCAGACGAGGCGCAGCCGCTCCGCCTCTGCGCCGATCCGACCAATCTTCCATTCTCGAGCGATAGTCCGTCGCAACCGGGCTTCTATGTCGAGATCGGGCAGGCCCTGGCGCAGGCGCTCGGCCGGCCGATCGCCTATGACTGGTACAAATCCTATTTCGGCAAGCGCACCGTGCGCGTCACCCTGCTCGGCAAGCAATGCGACGCCATGATCGGGCTGCCGCGGTCCGAGGATTTCATGGGACCGGCCGTGATCTTCTCCAACGCGTTCGCGAAGCAGGGCTATGCCCTCGTGGCCGCCAAG…	MRPNHSGIGASRNRAIAGLLTCAALIVPVSLRADEAQPLRLCADPTNLPFSSDSPSQPGFYVEIGQALAQALGRPIAYDWYKSYFGKRTVRVTLLGKQCDAMIGLPRSEDFMGPAVIFSNAFAKQGYALVAAKGQALDGIDGLKGKRVAVQFASTPQNLLASRDDIQKVTVLSPEQGMQALDQGKADVAFIWGPVAGWLNKTSYGDRYQIQLTEGEGLSWDAAIGFAKTSTELRDRVDAVLPQLQGTIGALAVKYGLPTGQPARFGATQAMPAGTTTGTGPGVTQTANVVATETKGDAAAPAAEAVGSGKEIFNGTCAHCHGPDAIQSERKIDLRLLRHRYGDEMREKFWTTVHEGRPTKGMPAWKEVFTDEQFDHIFSFLLTVQSESND
113-2GL000663	ATGGCACGTGTTGCATTGGTGACGGGTGGTACGCGGGGCATCGGAGCTGCGATCGGCAAGGCGCTGAAGGCGGCCGGCTACAAGGTCGCGGCGAGCTACGCCGGCAACGATGCGGCGGCGGAGAAGTTCAAGGCGGAGACCGGCATCGCCGTCTACAAATGGGACGTCAGCAATTTCGACGCCTGCGCCGAAGGCGTGAAGAAGGTCGAGGCCGAGGTCGGCCCGATCGACGTGCTCGTCAACAATGCCGGGATCACCAAGGACGGCGCCTTCCACAAGATGAGCCTCGAGCAATGGAACGCCGTGATCGGCACCAATCTCGGCTCGCTGTTCAACATGTCGCGCCAGGTGATCGAAGGCATGCGCGGGCGCAAGTTCGGCCGCATCATCAACATCTCC…	MARVALVTGGTRGIGAAIGKALKAAGYKVAASYAGNDAAAEKFKAETGIAVYKWDVSNFDACAEGVKKVEAEVGPIDVLVNNAGITKDGAFHKMSLEQWNAVIGTNLGSLFNMSRQVIEGMRGRKFGRIINISSINGQKGQFGQVNYSAAKAGEIGFTKALALENAKGGVTVNAICPGYINTEMVQAVPKDVLEKSILPLIPIGRLGEPEEIARAVVFLAADEAGAITGSTLTVNGGQYMV
113-2GL000923	ATGGATTTCCCCTTGACCAAGTCGGTGCATGAACAATCGGGCAGCACGGGTCCGCAAGAGAGCTCACCCGCGGCTCCGTCTGCAGCCGCGGCGACCTTTGAGCGGCAATTGAGAGAGATCAGCAGTTCAGGTGTGGGTGGTGGAGCAATGCCGGCCGCCGCTGCGCTGCAGCCGGCTCAATCAACGGAGGTTTTGATAGGGAGGCAGTGCAATCAGATCCTTTACTCCGAGGATGCTCGCCTTATCTCGGGGCTTGAGAAGGCCCTTACGAAGGGCGGGGCCGCCAAAGGCACCACCAATAACTATTTACGTGTTCTTCGCGGCTTTGGCCATTGGCTCTCCGCAAATAACAAAAAGGGCATCTCTGCTCGGCTCGACGACAAAAAATCGCTGTCTCAA…	MDFPLTKSVHEQSGSTGPQESSPAAPSAAAATFERQLREISSSGVGGGAMPAAAALQPAQSTEVLIGRQCNQILYSEDARLISGLEKALTKGGAAKGTTNNYLRVLRGFGHWLSANNKKGISARLDDKKSLSQDAREFSGEGEPWKLLTAIGHLRNSQSTGEVVPITRHVEVNPYQQDAELIKEYQNEVASEMGKRDATALRNFSDYLRDNNKKGIVGRLRGELLNEDVKSYKKVSAFRSKIGVALDRLRKSSAGAKAMDLERNIDPEDAALKESRQVGDAAAQHSSSQKAGSWPEELLPAEGHDQNLLLGPMDEPGASSSAPQPTQSTGILRGRRRRPLYPEDAALISGLEKALIKGGAAEGTAKDHVRTLLSFGQRLYANNKDPIAARLDDEKSLTA…
113-2GL000935	ATGAATTTCATCGAGGGCGCGCGCGCCATTACCGAGAGTGAGCTGCAAGCCAACAACATCACGCAGTATCACGCCACAAATTTTTATCGCGATCAGATCACCAACAGTGGCTACTACGACCAGCTTAAATACATTGTAGAGCCCACAATTGCTGAGTTCAAGAGTCCCGGAAGTCTTGACACCAGCGGCGAGCATGACAATACCGTCGTGCCCGGGCTTCAGCACAAATACGCGCAGACCGGTCTGCTGCTGGTAACGGACCGTTGCGCGTCCTATTGCCGTTACTGCTTTCGCAAACGCATCGTCGGCAAGGACTCCGATGAGATCGCGCCCGATTTCGCCCGGGTCGCGCAGTATATCGCCGGCCATCCTGAGATGACGAACGTGCTGCTATCTGGA…	MNFIEGARAITESELQANNITQYHATNFYRDQITNSGYYDQLKYIVEPTIAEFKSPGSLDTSGEHDNTVVPGLQHKYAQTGLLLVTDRCASYCRYCFRKRIVGKDSDEIAPDFARVAQYIAGHPEMTNVLLSGGDPFVLSTAKLGKILDHLLPIPHLESIRFGTKIVAFAPRRFEDPALPALFRRISEAGKTAVIVAHFDHIGEISVDAERNIRALRAQGVQFLNQSVLLAKVNDDPEILAATFAKCHQMGVRPYYLFQGRPVKGASHFQVSLRRGIEIARGINRRLSGIQKTFKYIMSHYTGKIEVLDLGADGRVYMRYHQNKIPEELGKVFSRRHVEGACWLDDLPEG
113-2GL000936	ATGCGCGCGATGCTGATGCCCAACTTGGAGCGCGTGGAGCTCGACGGCCCTGCCGCTTCCGTAGGGCAGCGCCACGAGGCTGTGGTGACGGCTTTCCCGAACGCTACCGAAGCCGGGGTGGAAATCCTGCGCGCCGGCGGAAACGCGATCGACGCCGCTGTGGCCGCCGCCTGGGCGCTTTGCGTGTGCGAACCCAGTGCATCGGGTCTGGGCGGGCAGACCGTGTTGCTCGTCCGTTTTGCGGATGATCGAATTCGGATCATCGACGGACATTCCCGTGCGCCCGCAGCCGCTTCGCTCGACACGATCAAAGCGGGCCAGCAGCGGCGCGGGTATCGCTCCTGCACGATTCCATCGACTCCCGCGACGCTGGACTGGGCGCACAGGAAATACGGCGTG…	MRAMLMPNLERVELDGPAASVGQRHEAVVTAFPNATEAGVEILRAGGNAIDAAVAAAWALCVCEPSASGLGGQTVLLVRFADDRIRIIDGHSRAPAAASLDTIKAGQQRRGYRSCTIPSTPATLDWAHRKYGVLSRETVMAPAIRIAEEGYPITPLQHRQARWVADDLRASPAGELFLQDGLPPEIGHMFRQPELAGTLRRLADFGTEDFYHGGIARQIAADMRAAGGLITEEDLASCGPPAQVEPVSTSYRGHRILSIPPPSGGLQLLFALNIIAQISATNSESSDDSWHEAIALASSAVFRERELRPLLPDDLIPQSRQGRLSEDYARQVADSILAPQSTKELATDSAEEPGDTTHLSVCDRDGIIVVLTQSIQSVFGAKVAHRDLGFLYNNYLCTC…
113-2GL000937	GTGCTGGGGCTTCTTCGGCCGATCTTGTTGGCGATGGCTTTCGATACCGTCAGCATCCCGATCAGCCTTGCCTTCCTGCTGTTCGTACTCCTCGTCGTTGTCGCCTTGCGGCCGCTGCTCAAGACAGACCACAGTTACGCGCGAGTGGCTGTGCTGTTGAGCTTGGCGGCAGCGCTGCTGTTTGCGCCTTTGACCGCGGGGGAATGGTGGCATATCGCCTGGCTTCGTGAGATTGCGTTCTTTCCGGTTATCGCCTTGTGTTTGACCTGCGAAAGCTTCGCAAAAGTGCTCGACCAAAATGGAGTCCGTGAAGCGATCTGGCGCGCCTTCACGACGGTGTTGGCCGCCCTCATCATCGTGGCTCTATCGAGTTTGCCAGGCACGTTGGAACTCTTCCTG…	MLGLLRPILLAMAFDTVSIPISLAFLLFVLLVVVALRPLLKTDHSYARVAVLLSLAAALLFAPLTAGEWWHIAWLREIAFFPVIALCLTCESFAKVLDQNGVREAIWRAFTTVLAALIIVALSSLPGTLELFLRFPELLLVQAGCILLINKYLDFRLLEGVNPLVAWPWGAGTPGEPSLSICQIQANERESRQHTGSSSCG
113-2GL000966	GTGCTGGAGGAAGCCTACAGGCGCTGCCGAGCAAACCGGGGGTCGCCGGGGGCGGATGGCATCACATTTGCTCAGATCGAAACCGAGGGACGCGAACGATGGCTGGAAAATGTCAGACAGGAGCTGACGGCGGGTGACTACCGACCGCAGCCCCTTCTGAGGGTATGGATACCGAAGAGCAATGGCGGACGCCGACCGCTCAGCATTCCAACCGTAAAAGACCGAACGGTCATGACGGCGGCGATGCTGGTGATCGGCGCCATCTTCGAAGCGGACCTGCTGGAGAACCAGTATGGCTTCCGCCCGAAGGTGGACGCCAAGATGGCAGTGCGCCGCGTGTTCTGGCACATCAGAGATCATCGGCGATCAGAGATCGTCGATGCGGACCTGAGGGATTAC…	MLEEAYRRCRANRGSPGADGITFAQIETEGRERWLENVRQELTAGDYRPQPLLRVWIPKSNGGRRPLSIPTVKDRTVMTAAMLVIGAIFEADLLENQYGFRPKVDAKMAVRRVFWHIRDHRRSEIVDADLRDYFTSIPHAPLMKCLTRRIADGRLLSMIKGWLTVAVIEKDGRRITRTAEAWTKKRGTPQGSPLSPLLANLYFRRFLLAWRKHGHQDQLDAHIVNYADDFVICCRPGSSETAMARMQTLMNRLGLEVNDTKTRLARVPEDSVTFLGYTIGRFYGKGGQAFLGTRPSKKAVRRLLRQVHDRTTRQWYPDSPENTVAVINRFLRGWCGYFDQGPVVETYNLIRQYVDRRLRHWLVQRTGARGRGFNRYSQEYLHETLGLYRLPRARADVPR…
113-2GL001050	ATGTTTCCCAAGCCGAAATCCGTCTTGTTGCCCAACACCTACGCCTTCGAATCCGAGCCGATGGTGAAACCTACGGGTTTTCGCGAATACGACGCGCGCTGGCTGTTCCAGAAGGAAATCAACCTGATGGGGATCCAGGCGCTCGGCATGGGGCTGGGCGCACTGATCGCGGAACTCGGCGTCAAGCAGGAGATCGTCACCGGCCATGACTTCCGCGGCTATTCCGCCTCGATCAAATATGCGCTGATCTCCGGCCTGATGGCGGCGGGGTGCAAGGTGCACGACATCGGGCTCGCGGTGACGCCGATGGCCTATTTCGCGCAGTTCGATCTCGACGTGCCCTGCTGCGCGATGGTCACGGCCTCGCACAACGACAATGGCTGGACCGGCGTGAAGATG…	MFPKPKSVLLPNTYAFESEPMVKPTGFREYDARWLFQKEINLMGIQALGMGLGALIAELGVKQEIVTGHDFRGYSASIKYALISGLMAAGCKVHDIGLAVTPMAYFAQFDLDVPCCAMVTASHNDNGWTGVKMGANRPLTFGPDEMTRLKEIVLNADFKNKVGGSYQFHENYPARYIADLTSRPKLTRKLKVVAACGNGTAGAFAPQVLEAIGCEVIPLDTELDHTFPKYNPNPEDMEMLHAIRDAVLQHKADVGLGFDGDGDRCGVVDNTGEEIFADKVGVMLARDMSAIHKDAQFIVDVKSTGLFITDPVLQKQGAKTTYWKTGHSYMKRRTHETGALAGFEKSGHFFFNKPYGRGYDDGLVSAIAICDMLDRAPGKSMADLKNALPKTWSSPTMSP…
113-2GL001126	ATGGCAAACGAAACCAAGCTCCCCGTCACCAAGAAAACCAACGAACCCGCATTTGGCGGCGAAACGTGGCGACCGTTCGAGGCGCTCCGCAAGGAAGTCGATCGGCTGTTCGAGGATTTCGGCACTGACGATTTCTGGCGCCGCCCGTTCCGTTCGCTCGCCGGCTTCGAGCGCAATTTGGCACAGAAGCTCGTGAGCACACCGGCCGTCGATGTCACCGAAAGCGACAAGGCCTATGAGATCACGGCCGAATTGCCCGGAATGGACGAGAAGGACATCGAGGTGAACGTCGCCAATGACGGGCTCACCATCAAGGGCGAGAAGAAATTCGAGAGGGAGGAGAAGCAGAAGGACTATTACGTCTCCGAGCGACGCTATGGTTCCTTTGAACGCCACTTC…	MANETKLPVTKKTNEPAFGGETWRPFEALRKEVDRLFEDFGTDDFWRRPFRSLAGFERNLAQKLVSTPAVDVTESDKAYEITAELPGMDEKDIEVNVANDGLTIKGEKKFEREEKQKDYYVSERRYGSFERHFGLPKDVEADKIEASFRNGVLKVTLPKTAEAQKPAKKIEVKAA
113-2GL001135	ATGACGATGAGGCCGGATCCCACCTTTCACGCATCGCCCAAGCTTGCGATGGAAGCACCTGCGGAGAACTTTGCCTATACGTTGCTGCTCAGTCCGGATTTCTCAAAGCCGGATGCTCTTGCGGTCATCGACGTCAAGCCGGGATCGCCGACCTATGGCCAGATCGTCCACACCGTGACGATGCCCAACAAAGGCGACGAGTTTCATCACTTCGGCTGGAATGCCTGCTCTTCCGCCTTGTCGCCGCTCGCCGGACACGCCTTCATCGAGCGGCGCTATCTCATCATCCCCGGGCTGCGCTCGTCGCGGATCTACATCATCGATACCAAGCCCGATCCGACCAAAGCCAAGATCCACAAGATCATCGAACCGGAGGAAGTCTTCAAGAAGACCGGCTAC…	MTMRPDPTFHASPKLAMEAPAENFAYTLLLSPDFSKPDALAVIDVKPGSPTYGQIVHTVTMPNKGDEFHHFGWNACSSALSPLAGHAFIERRYLIIPGLRSSRIYIIDTKPDPTKAKIHKIIEPEEVFKKTGYSRPHTIHCGPDGIYVSTLGGGGKDGTNGPPGVFIMDCETFEVLGRWEIDRGPQTLHYDFWWNLPRDYMVTSEWALPPQFENGIVPEDLLSNKYGHRLHFWDLRARRNVQTIDLGANHQMALEVRPAHDPVREYGFVGVVVDTTNLEASIWTWWREGGKFHAEKTATIPPEPAPKEKLPPLLQGFGAVPPLVTDIDLSMDDRFLYVSCWGTGEMRQYDVSDPRKPKLAGSVHIGGIARRTPHPNGKAFAAGPQMVEISRDGRRVYWT…
113-2GL001326	ATGAACAAGCGCACCGTTATCACGCTCATCGGCGCGACCTTTGGTTTGATCGCCGTTTCCCAGCCGGCCCGCGCGGACATGATCGCGCGTTACGAATGCAGCACCGCCGGTTTCTATAGCCAGGAGCCGATCGGCGACCGCCCCGACCACAATTTGGTGACTCAGGACTACGTCTGCGTCGGTGTCGATGGCCTGCTGAAGGGCGCGGTCTATTCCGCCTCCAATGCGGTGGAATGGGACGGCCCAAAAGCGACCATCGTATTCGGTGGTGGCGTGCACCGGATTCCCGGTGGACGTCTCGTCACGCAACTGATCGAAGGCTCCGCTCAGGCGGTCATGAAGGACGGCAAGCCCATTGGCGTCGAGTCCTCGGGCAAGGGGATCGTCAAATTCGGTTCG…	MNKRTVITLIGATFGLIAVSQPARADMIARYECSTAGFYSQEPIGDRPDHNLVTQDYVCVGVDGLLKGAVYSASNAVEWDGPKATIVFGGGVHRIPGGRLVTQLIEGSAQAVMKDGKPIGVESSGKGIVKFGSGPFAGLSGKSVKFVTTPVNPIRFNLEFTAD
113-2GL001540	GTGAAGCATTTCCGTCACATCGGGCTCGCGCTCGCCGCGACCTTCGTCGTCAGCCAGGCCGGGGCCCAGGAGCTGACCGGCACGCTGAAGAACATCAAGGACACCGGTGCCATCACGCTGGGCTTCCGCGACTCCTCCATCCCGTTCTCCTATCTGGACGACAACCAGAAGCCGATCGGGTTCGCGATGGACATCTGCTACAAGATCGTCGACGCCGTGAAGAAGGAACTCAAGCTCGACAAGCTCGAGGTCAAGCTCAATCCGGTGACCTCGGCGACCCGCATCCCGCTGATGGCCAACGGCACCATCGACCTCGAATGCGGCTCGACCACCAACAATGCCGACCGCCAGAAGCAGGTCGCCTTCACCAACACCCACTTCCTGACCGCCAGCCGCTAC…	MKHFRHIGLALAATFVVSQAGAQELTGTLKNIKDTGAITLGFRDSSIPFSYLDDNQKPIGFAMDICYKIVDAVKKELKLDKLEVKLNPVTSATRIPLMANGTIDLECGSTTNNADRQKQVAFTNTHFLTASRYVFKKSSGLKSIDDLKGKTVVSTAGTTNIKQLTEANVAKGLGANIIPAKDHAESFLMVETDRAVAFVMDDILLASLVAGSKSPDDYVISKDAFSKPEPYGIMLRKDDAPFKKVVDAATAALYTSGEGQKIYEKWFTAKIPPKGLNLNTPISAELKNEFAKPTDSPNPDDYK
113-2GL001603	ATGAAGACCGAATTCTCACTCGCGCAGCTTGCCGATCCCGATATCGCGGAGGCCGACAAGATCCTGCGCGCCTGCGTCCATTGCGGCTTCTGCACTGCAACCTGTCCGACCTATGTGCTGCTCGGCGACGAGCTCGATAGCCCGCGCGGCCGCATCTATCTGATCAAGGAGATGCTGGAGAAGGACCAGACGCCGACGGCCGAGGTGGTTAAGCATGTCGACCGCTGCCTGTCGTGCCTGGCCTGCATGACGACCTGCCCCTCCGGGGTGAACTACATGCACCTCGTCGACCAGGCCCGGGTCAGGATCGAGCAACGCTATCAGCGGCCACTCACCGAGCGGCTGCTGCGCCAGGTGCTGGCCTTCGTCCTGCCGGATCCGCAGCGCTTCCGCGCCAGC…	MKTEFSLAQLADPDIAEADKILRACVHCGFCTATCPTYVLLGDELDSPRGRIYLIKEMLEKDQTPTAEVVKHVDRCLSCLACMTTCPSGVNYMHLVDQARVRIEQRYQRPLTERLLRQVLAFVLPDPQRFRASMWLARLARPLAVFLPTPRPSATPGLVQRLKAMLALAPNRLPSPGPLPGSVFAALGKKRGRVALLQGCAQQVLAPRINQSAISLLTRHGIEVVLVRDEQCCGALTHHLGNDHDALARARANIAAWRAEAAGEGLDAILVTASGCGTVIKDYGYLLREDAAFAADAAKVSALAKDITEYVAGLDLATTAIGDNIVVAYHSACSLQHGQKITGLPKELLSKNGFVVKDVPESHLCCGSAGTYNILQPELAGRLRDRKVANIASVKPDMI…
113-2GL001604	TTGTTCGGCGGCAACAGGAGGACCACGATGGCGAAAGCGAAAAAGAAAAAAAGCAAGAAGGCAAAAAAGGCCAAGAAGGCTGTAGCGGCGAAGAAGACCGCGAAGAAGGCGACGAAGAAGGCAGCCAAGAAGTCAGCGAAGAAATCTGCCAAGAAGGCCGCACCGAAGAAGTCGGCCAAGAAAGCTGCAAAGAAGGCTGCACCGAAGAAGGCCGCCAAGAAGGTGGTTGCGAAGAAGGCGGCACCGAAGAAGGCGAAGGCAGCTCCCGCGCCGAAGCCGTCAGCGCCGGTGGCAGCTCCGGCTCCCGAGCCTGTCGCCGAGACAAGCTGGGCGATGCCTTCGTCTTCTGCGGAACCGACGCCGGCCGAGGGGCAGGGTTAG	MFGGNRRTTMAKAKKKKSKKAKKAKKAVAAKKTAKKATKKAAKKSAKKSAKKAAPKKSAKKAAKKAAPKKAAKKVVAKKAAPKKAKAAPAPKPSAPVAAPAPEPVAETSWAMPSSSAEPTPAEGQG
113-2GL001653	ATGTGCCATCTCTTCGCGCACCAGCCCCAACGCGACTACGAATCCCAGACCCGCTCCTTGCGGATCGATGGCCACTGCACCTCGATCCGGCTGGAAATGGCGTTCTGGGACACGTTGGAGGAGATCGCGGCCAGGGAGAACATGAGCCTCGGGAAGTTCCTGACCACGCTCTACAACGAGGTGCTCGACCATCACGGCGAGGTCAACAATTTCGCCTCGCTGCTGCGCTGCTCATGTTTGATCTACCGGTCGAGGAACATGGCGACGGTGCAGGAGTTCAAGGCCACGGTGGCGCCGATCCTCGATGCGGCCGAATAG	MCHLFAHQPQRDYESQTRSLRIDGHCTSIRLEMAFWDTLEEIAARENMSLGKFLTTLYNEVLDHHGEVNNFASLLRCSCLIYRSRNMATVQEFKATVAPILDAAE
113-2GL001654	ATGACAAAATTCGATCTGAACGACTCCAGCGTTGTGGTGATCGTCGGCTCCGGTGCCGGCGGCGGCACGCTGGGCAACGAGCTCGCGCAGAAGGGCGTCAAGGTGGTCATTCTCGAAGCAGGGCCCCGCATCGAGAACCAGGACTTCATCAACGACGAGTGGGAGAGCTTTTCCCAGCTCGCCTGGACCGATGCCCGCACCACGTCGGGGACGTGGCGCGTCGCCAAGGACTTCTCGGGTCTTCCCGCCTGGATCGTCAAGGCGGTCGGCGGCTCGACCGTGCATTGGGCCGGCGCCTCGCTGCGCTTCGACGAGCACGAGTTCAGGGTGAAGAGCGCCTACGGCAATATTCCCGGCGCCAATTTGCTCGACTGGCCGGTGACGCTGGCGGAGATGGAG…	MTKFDLNDSSVVVIVGSGAGGGTLGNELAQKGVKVVILEAGPRIENQDFINDEWESFSQLAWTDARTTSGTWRVAKDFSGLPAWIVKAVGGSTVHWAGASLRFDEHEFRVKSAYGNIPGANLLDWPVTLAEMEPWYAKAENKMGVTRTNGIPGLPGNNNFKVLEAGAKKLGYKTVHTGNMAINSQPRDGRGSCQQIGFCFQGCKSGAKWSTLYTEIPKGEATGNLEVRPSSMAVKIEHDAGGKVTGVVYADEAGAMQRQKARIVAVAGNSIESPRLLLNSASTMFPDGLANSSGQVGRNYMRHMTGSVYAVFEKSVHMYRGTTMAGIIRDEAANNPKRGFVGGYEMETLSIGLPFMAAFLNPGAWGRPFTSALDGYPRMAGMWLVGEDMPQETNRITLD…
113-2GL001765	ATGACAGGTGCGACTGATCCATTCTCCGCCTCCATCATCCCGTTCGAGGTGCCGGAGCAGGTGCGTGCGTTCGCCGAAAAGGGCGTTTCGCAGGCGCGCGAGAGCTACGCCAAGTTCAAGGACGCGGCCGAAAGCCATAACGGCACCATTGAGGCCGTGTTCTCGTCCGCCAGCAAGGGCGCGAACGAGTACACCGCCAAGCTGATGGAGTTCATGAAGGCCAATACGACCGCCCATCTGGACTTCACCCAGGAGCTGCTCGGCGTGAAGTCGCCGTCGGATGCGTTCGCGCTGTGGAGCAGCCATGGCAAAAAGCAGCTCGAGACCTTCCAGGCCCAGGCCAAGGAGCTCGCCGAGATCGCCCAGCGCGCCGCCACCGCCGCCGCCGAGCCGATCAAG…	MTGATDPFSASIIPFEVPEQVRAFAEKGVSQARESYAKFKDAAESHNGTIEAVFSSASKGANEYTAKLMEFMKANTTAHLDFTQELLGVKSPSDAFALWSSHGKKQLETFQAQAKELAEIAQRAATAAAEPIKASASKLYPPAA
113-2GL001774	ATGAACGTTATTGTTTTTGCATCGCGTAAAGGCGGCTCGGGCAAGAGTACCCTGGCCGCACATCTCGCCGCGCAGATCAAGGCGAGCAAACAGGTCATGCTCGTGGACGCGGATCCGCAGGGGTCGCTCACGCTGTGGCACAAGCTGCGGGGCACCAACGAACCGCCGATCAAATCGGCCGTGAACTCCGTCAGCGGCATCGTCTCCGCTGCCAAGCGCGACGGTTATGAATGGGTGTTGATCGACACGCCGCCGAACCTCTCGGCCGTCGTCGACGACGCGATCAAGAACGCAACCATGGTGGTCATTCCGGCGCGGCCTGGCGTGTTCGACGTCAACGCGGTGCAGGAAACCATTCAGATGTGCCGCGCGGCGCGCAAGCCCTACGCGGTCGTGCTC…	MNVIVFASRKGGSGKSTLAAHLAAQIKASKQVMLVDADPQGSLTLWHKLRGTNEPPIKSAVNSVSGIVSAAKRDGYEWVLIDTPPNLSAVVDDAIKNATMVVIPARPGVFDVNAVQETIQMCRAARKPYAVVLNGAPAKRDEAESPIVTIAREALAKFRAPVWGGQITNRSDLLMALSHGEGAREYQAESRAAQEIARLWAAIERSVKAIRGTASASGAMHKQAA
113-2GL001841	ATGTCGACGGCGCGGGCTCGAAGCTACCATCCCAAGCGTGCCGATCATCGCGCGGATCAGGAGGATGGCATGACAGTCTATGACAGCCGGTCGGACATCGGGGTTCTGGGCTCGCCTCCGCTGTGGGTCTGCGCTCTCCTCGGCATCGTGATGATCGCCGCCGGCATCGCGGCTCTCAGCGACGTGGTTTTCGCGACGATCATCAGCGTCAAGCTGATCGGGCTGACGGCTATCGCGGCTGGCGCATTCGAGATCATCCATGCCTTCTGGACCAAAGGATGGGGCGGCTTCCTGTGGCAGATTGTTCTCGGCGCGCTCTATCTCGCCTTCGGGCTCGTGCTGCTCACCCAGCCGGCTTCCGGTGCCCTGATCCTCACCTATTTCCTCGGCGCGGTGCTG…	MSTARARSYHPKRADHRADQEDGMTVYDSRSDIGVLGSPPLWVCALLGIVMIAAGIAALSDVVFATIISVKLIGLTAIAAGAFEIIHAFWTKGWGGFLWQIVLGALYLAFGLVLLTQPASGALILTYFLGAVLLASGVIRCVLSFAHWRQNGWMMLISGIFGLLAGVLILFGFPTISVWALGFLLGVDLISHGLAWLLYALQSVRRAA
113-2GL001850	ATGTCAAACTACGATCAGAACCTGGCGACCTCTGACGCAATCGCGGTGGACGCTGGATTGCGCGGTTACATGCTGCGCATCTACAACTACATGGCCGCCGGCGTCGGCCTGACCGCCGTTGTGGCCTGGCTGACCTATCAGCTCACCGGTCCCGCATTGCTGCAGAGTCCGTTGATGTGGGTCTTCATACTGGCGCCGCTCGCGCTGGTCTTTTTCATCAGCGCGCGCATCAATACGCTGTCGGCGGCGACGGCGCGGCTTCTGTTCTTCATCTATGCCGCGCTGGTCGGGGTCTCGCTCTCGATACTGCTGCATATCTACACCAGCGCCTCGATCACGCGCGTGTTTTTCATCGCGGCCGCGATGTTCGGAGCGCTCAGCGTATTCGGCTACACCACA…	MSNYDQNLATSDAIAVDAGLRGYMLRIYNYMAAGVGLTAVVAWLTYQLTGPALLQSPLMWVFILAPLALVFFISARINTLSAATARLLFFIYAALVGVSLSILLHIYTSASITRVFFIAAAMFGALSVFGYTTRRDLSGLGTFLFMGLIGVIIASLVNLFLQSSGLDWLISVVGVGVFAGLTAYDTQRIKAMYDSGDDETSAGRKSVISALSLYLNFINLFMMLLRLAGSRR
113-2GL001851	GTGGCGATCGTATATCCATCCGAAGCGAAGGCTGAGGAAGTTCGTCAACGGCTGCTCAACCTGCAGAAGGAATATCTGATCACGATCAGCGATGCCGTGATCGCCGTGAAGACCGATTCCGGGGGCATCAAGCTCAATCAACTCGTCAACACGACGTCGATGGGAGCGGTAACCGGTGGTTTCTGGGGGCTTCTGATTGGCATGATTTTCCTCAATCCGATCCTCGGTGTCGCCGTCGGCGCGGCCTCCGGCGCGCTCGGCGGCGCGTTATCCGATTTCGGCATCGACGACTCCTTCATGAAGGAATTGTCAGCGTCGCTCCACACCGGCAACGCCGCCCTGTTCGTCCTGATCAAGAGTATGACCGCCGACAAGGTACTGAAGGAGATCAAGGACGCC…	MAIVYPSEAKAEEVRQRLLNLQKEYLITISDAVIAVKTDSGGIKLNQLVNTTSMGAVTGGFWGLLIGMIFLNPILGVAVGAASGALGGALSDFGIDDSFMKELSASLHTGNAALFVLIKSMTADKVLKEIKDAGGTVLKTSLDDTREQALRDALASAAERPAA
113-2GL001858	ATGGCGTCGAACGATCCGCTCGTGGACGCCATTCGAACCGGTGTGGATGCTGTTGTATCGCTACGCCAACCCCCGTTTCGACACATCGACGGGTTCTCGGCTGCGGCCGCCGACAGCGCCGCCGCCGGAATCCCGTCCTTCAATGCACAAGGCCTGGTTTTCGAAACATCGCAGAACGGCGCGAACTAA	MASNDPLVDAIRTGVDAVVSLRQPPFRHIDGFSAAAADSAAAGIPSFNAQGLVFETSQNGAN
113-2GL001863	ATGGCAAAGCAGGCATCGGAATCCAACAGAGCCTTTGGCGTTCATTCGGAGGTCGGTCAGCTCCGCAAGGTCATGGTCTGCTCACCCGGCCGCGCCCATCAGCGCCTCACGCCCTCCAATTGCGACACCCTGCTGTTTGACGATGTGCTGTGGGTCGAAAACGCCAAGCGCGATCATTTCGATTTCGTCCAGAAGATGCGTGATCGCGGTGTCGACGTGGTCGAGATGCACAACCTGCTGACCGAGACGGTCGCGATCCCTGAGGGCAGGAAGTGGATCCTCGACAACCAGGTTGTTCCCGATCAGGTCGGTCTCGGTCTCGTCGACGAACTGCGGGGCTATCTGGAGAGCCTCACGCCGCGCGATCTGGCCGAGACGCTGATCGGGGGCGTTTCGACC…	MAKQASESNRAFGVHSEVGQLRKVMVCSPGRAHQRLTPSNCDTLLFDDVLWVENAKRDHFDFVQKMRDRGVDVVEMHNLLTETVAIPEGRKWILDNQVVPDQVGLGLVDELRGYLESLTPRDLAETLIGGVSTHDFPDAHGGEMLKLVREAAGMTEYLLPPLPNTLYTRDTTCWIYGGVTLNSLYWPARHEEPILATAIYKFHPDFAGKVNVWWGDPTRDHGLATLEGGDVMPIGKGNVLIGLSERTSRQAISQVAAALFKKKAAERVIVAAMPKLRAAMHLDTVFTFADRDCVLLYPDIVNNIAAFSYRPADNSAGLELRKDEKPFVDVVAEALGLKKLRVVETGGNAYMRERTQWDSGANLVCASPGVVFAYDRNTYTNTLLRKEGIEVITIVGAEL…
113-2GL001885	ATGGAAATCGGCTATTTCACGATGCCTTCGCACCCGCCGGAGTGCGGCCTGAAGGAAGGAAACGACTGGGACCTGCAAGTCATGCGCTGGCTCGACGAGCTCGGCTATCAAGAGGCCTGGGTCGGCGAGCACCACACCGCGCCCTGGGAACCCAATCCCACGCCGGATCTCCTGATCGCCCAGGCCTTGATGCAGACCAAGCGCTTGCGCATCGGGCCGGGCGGCTTCCTGCTGCCCTATCACCATCCGGCCGAGCTCGCCAACCGCGTCGCGATGCTCGACCACATGTCCGAAGGCCGGCTCAATTTCGGTGTCGCGGCTAGCGGCCTGCCGAGCGACTGGGCGATGTTCAACGTCGACGGCATGAGCGGGCAGAACCGCGACATGACCCGCGAAGCG…	MEIGYFTMPSHPPECGLKEGNDWDLQVMRWLDELGYQEAWVGEHHTAPWEPNPTPDLLIAQALMQTKRLRIGPGGFLLPYHHPAELANRVAMLDHMSEGRLNFGVAASGLPSDWAMFNVDGMSGQNRDMTREALEIILKMWTDPAPWTYKGKFWTVTKPDTMFDFLKPHIKPLQAPHPPIGVAGLSKNSDTLKLAGERGFIPMSLNLNPAYVGSHWDSVEIGAAKTGRKPNRQDWRLVREVFVADTDEEAWKLSTGDMMGRMMHEYFLPLLGHFGFKDYLKHAPDVPDSDVTVEYCAKRNWIVGSPATVAEKIEKIYDEVGGFGVLLVFGFDYKHKAEAWHHSLSLLSSEVMPRLKHLGSAKKAA
113-2GL002010	ATGCTTGAGGGAGCCGAGGTGCGGCTTGCCGTCGATATCGGTGGCACGTTCACCGACATCGTTCTGGACATGGGCGAGGTGCGCAAGACGCGCAAGGTGCTGACGACGCCGCAGCGGCCCGAACAGGCGGTGCTGGACGGGATGCGTCTCATTCTCGCCGATGCGCGCGCCCATATCAGCGACATCGACGTCTTCATTCACGGCACCACGCTCGCGACCAACGCCATCATCGAGCGCCGCGGCGCCAAGACGGCGCTGATCGCGACCGACGGCTTTCGCGACGTGCTCGATATCGGCACCGAGAGCCGCTACGACCAATACGACCTCACCATCGACAAGCCGAGGCCGCTGGCGCCGCGCAGTCTGCGCTTCACCGTGCCCGAGCGCATCGACGCGCAC…	MLEGAEVRLAVDIGGTFTDIVLDMGEVRKTRKVLTTPQRPEQAVLDGMRLILADARAHISDIDVFIHGTTLATNAIIERRGAKTALIATDGFRDVLDIGTESRYDQYDLTIDKPRPLAPRSLRFTVPERIDAHGAIRLPLDEASVRALAPKLRELKVESVAIAFLHSYANPEHERRAAAILSEEMPGVSVTVSSAVCPEIREYERTSTAVANAYVQPLIDGYLARMADALQVEQFRGAIYLVTSGGGVTSIETARRFPVRLIESGPAGGAIFAAQIAARLGESKVLSFDMGGTTAKICLIEKYQPETSRVFEVDRAARFLKGSGLPVRIPVIEMVEIGAGGGSIAHVDAMKRVTVGPESASSEPGPACYGRGGQRPAVTDADVALGMIDPDAFAGGTIK…
113-2GL002091	ATGACAATTCAGGCACATCTGGTTGAATTGGAACGGAAGCATAAAACTCTCGAAAACGAATTGCACGAAGCTCTCGTGCACCTTTCAACAGACGACCTGCAAATTGTTGAGTTGAAGCGCCGGAAGTTGATGGTCAAGGACCAGATCGAGCGTCTGAAGCACACTGGCGACACGCTTCACTAG	MTIQAHLVELERKHKTLENELHEALVHLSTDDLQIVELKRRKLMVKDQIERLKHTGDTLH
113-2GL002109	ATGCTTCCGATGTTCACCCGCAGAGCCGCATTGATCAGCGCCGCCGCGACCGCCCTGATGCTGGCGACACCCGCCCTGGCCGCCGACGATCTCAAACTGCCGCGCCAGAAAGTGGAGCTGGTGGCCCCGCCGTTCGTGCATGCGCACGAGCAGGCGACCAAGCAGGGCCCCAAGATCGTGGAGTTCAAGCTCACGATCGAGGAGAAGAAGGTCGTCATCGACGAGAAGGGTACCACCTTCCAGGCGATGACCTTCAACGGCTCGATGCCGGGCCCGCTGATGGTGGTGCATGAAGGCGACTACGTCGAAACGACGCTGGTCAATCCCGCGACCAACACCATGCCGCACAACATCGACTTTCACTCCGCGACCGGCGCGCTCGGCGGCGGCGCGCTCACC…	MLPMFTRRAALISAAATALMLATPALAADDLKLPRQKVELVAPPFVHAHEQATKQGPKIVEFKLTIEEKKVVIDEKGTTFQAMTFNGSMPGPLMVVHEGDYVETTLVNPATNTMPHNIDFHSATGALGGGALTLINPGEQVVLRWKATKTGVFVYHCAPGGPMIPWHVVSGMNGAVMVLPRDGLNDGKGHALKYDKVYYVGEQDMYVPRDEKGNFKSYDSPGEAFTDTEEMMKKLIPSHVVFNGKVGALTGKNALTANVGENVLIVHSQANRDSRPHLIGGHGDYVWETGKFGNAPEVGLETWFIRGGSAGAAMYKFMQPGIYAYVTHNLIEAADLGATAHFKVEGKWNDDLMTQVKAPAEIPANTN
113-2GL002261	GTGACGGCCGACGGGCGCGGTCGTATCGACGCCGCCTTTCGCGGTCGGCTGGGACGCTTCGTGCTCGATGCCAGCCTGAGCGTGCCCGCCACCGGCGTCACCGCGATCTTCGGCCCGTCCGGCTGCGGCAAGACCACGATCGCGCGCTGCATTGCCGGGCTGCAGCGCCTGTCCGACGGCTTTTGCGCGATCGACGGCGAGATCTGGCAGGACGGCATGGCGTTCCGGCCGGCACATCGGCGGCCGGTCGGCTACGTGTTTCAGGAGCCGAGCCTGTTTCCGCATCTCTCGGTGCGAGGCAACCTGCTCTACGGCGCGCCGAAGGCTGCCGCTACGTCGATCGGCTTCGACGAGGTGGTGGAGTTGCTCGGCCTCACCGCGCTGCTCGGCCGCTCGCCG…	MTADGRGRIDAAFRGRLGRFVLDASLSVPATGVTAIFGPSGCGKTTIARCIAGLQRLSDGFCAIDGEIWQDGMAFRPAHRRPVGYVFQEPSLFPHLSVRGNLLYGAPKAAATSIGFDEVVELLGLTALLGRSPHRLSGGERQRVAIGRALLSQPRLLLMDEPLAALDRTTKNEILPFLERLHERLSLPVLYISHDMAEIERFADYLVLMERGRVVGAGPLHILQSDPALPLAYSRDAAVSIDGLVEAYDERYGLLTLAVNGGLLHVPSHRIAVGARQRLRIAASDVSIVRARPSESSILNILPARIVTQSPPGAGEVTIVLGLDSDGSGAPILSRISSRSRDLLGLSDGMAVFAQVKGVSLVRASGCAIGNMGPTAPGQLDHCSTQDTGVRSEAGTTAM…
113-2GL002263	TTGGAGTTCATCATGAGACTGTTTCGCTCGATCGCCTTCTTTGCGGGCCTGCTGCTCGCATCCGCGCCGGCGCAAGCCGCGCAGACTAACGTCGCCGTGGCTGCCAACTTCACCGAAGCCGCGAAGGAGATCGCAGCCGTCTTCAAGCAAAAGACGGGACACGAGGCGGTGCTGAGCTTCGGTGCGAGCGGACAGTTCTACACGCAGATCACACAGGGCGCGCCATTCCAGGTATTCCTGTCCGCCGACGATTCGCGCCCGAAGAAGCTTGTCGAGGACGGCCTTGCGGTCCCGGACAGTCGCTTCACCTACGCGATTGGCAAGCTCGTGCTGTGGAGCAAGTCACCCGGCATCGTGACGGGCGAAGAGACGTTGAAGGCTGCGGCCTTCGCAAAACTC…	MEFIMRLFRSIAFFAGLLLASAPAQAAQTNVAVAANFTEAAKEIAAVFKQKTGHEAVLSFGASGQFYTQITQGAPFQVFLSADDSRPKKLVEDGLAVPDSRFTYAIGKLVLWSKSPGIVTGEETLKAAAFAKLSICNPAAAPYGLAAVETMKSLNLYESLKPKLVEGATITQAYQFVETGNAEVGFVALSQLTGRDAGSRWVVPEALYDPIRQDAVLLKSGAGNEAASAFIAFLRSPEARSIIERYGYVLDGQS
113-2GL002327	ATGATCGAGAAGAAGCTCGACCGGGCGATTACAGACTTCATCTGGAACGTCGTTGAAATCCACTCTCAGCTCGAGGACATCCACAGCAGCTGGGCCGGACTGCTGGGCATCACCGAGCCGCAATGGCTGATCCTGATGGCCATCACCGAGCTGGACGAGGGACGAGGCGTCGCCGGAATCGACGTCGCGAACAAGCTGCGCGTCCACCCCGCCTTCGTGACCAACCAGACCAAGAGCCTCGAGAAGCACGGGTTCCTGTCGCGACGGCCAGCGGCCGACGACGCCCGCTTCGTTCTGATGTCGCTGACGGAAAAGGCGACGACGGAAATTGAAAAACTGTCCAAGCGGAAGCTCGCCCTGAATTCGACCATGTTCAACGAGCTCGACGAGAAGACCCTC…	MIEKKLDRAITDFIWNVVEIHSQLEDIHSSWAGLLGITEPQWLILMAITELDEGRGVAGIDVANKLRVHPAFVTNQTKSLEKHGFLSRRPAADDARFVLMSLTEKATTEIEKLSKRKLALNSTMFNELDEKTLADLNAALATIAKNARLAARLLAIDVS
113-2GL002328	ATGAAGTTGACGAAGACGCTCTTTCTCGGCTCGGCTGCCGGCCTGATGGCCGCCTCCGGGGCGTTCGCAGCCGATCTCCCCGTAAAGGCCAAAGCGGTCGAATACGTGAAGATCTGCTCGCTGTACGGCGCCGGATTCTACTACATCCCGGGCACCGACACCTGCATCAAGCTGGGCGGCTATTTGCGTGCCGACGCGAACCTCAATACCAACTCGGACTTCAATCCGAACCAGGGCGGCGTTGCCGGTGCTCGCAACCGCCTGATGAACTACTACACCTTCCGCGCTCGTGAAGACCTGAACATCGACACCCGCACCGCGACCGAGTACGGCGTGGTCCGCACCTTCTTCGACGGCGTGTTCACCTGGACGACCGGCAACTATACGCCCACCGGTTCG…	MKLTKTLFLGSAAGLMAASGAFAADLPVKAKAVEYVKICSLYGAGFYYIPGTDTCIKLGGYLRADANLNTNSDFNPNQGGVAGARNRLMNYYTFRAREDLNIDTRTATEYGVVRTFFDGVFTWTTGNYTPTGSATGGTQYSGTLGLNAAGTGLVGSNGSGSVNGTDGNTSAGALGVYYAFIQFAGFTMGKAVSQFDAPWTNYPGNITDNLVGGSGTVTGVTQFTYTADFGQGITASFSAEDATQYYQAGNLNMTGATAAGMIGGSYGTNAIGGSRSPNLVGQVRVDQAWGLFQASVAAHDNHVGYYGANETTGHPDDKWGWAVQLALSIKNIPTGAGDTINIQAVYTDGATRYNFQNLSGSSYALYGNSGVAGAYGSIGFANAPDTVFVTGSSQETVKT…
113-2GL002468	ATGTACAACGATTCTCTATTCAACGCTTTCGCTCGGTCGTTCGAGGCGAGAAGCCAGCACGACATGTCGATGGCGGAATATCTGGAATCGTGTCGAAGCGATCCCATGAAATACGCGAACGCGGCCGAACGACTGCTAGCAGCGATCGGTGAACCCCAGACGATTGACACGGCCAAGGACCCACGCCTTGGCCGTATTTTTTTGAACCGCACCATCCGTACCTATCCGGCCTTCGCCGGCTTCTACGGCATGGAAGAAACCATCGAGCGCATCGTTGGTTTCTTCCGGCACGCGGCGCAGGGCCTGGAGGAGCGCAAGCAGATCCTCTATCTGCTCGGCCCCGTCGGCGGCGGCAAATCCTCGCTCGCCGAGCGGCTGAAGTCGCTGATGGAAGTGCAT…	MYNDSLFNAFARSFEARSQHDMSMAEYLESCRSDPMKYANAAERLLAAIGEPQTIDTAKDPRLGRIFLNRTIRTYPAFAGFYGMEETIERIVGFFRHAAQGLEERKQILYLLGPVGGGKSSLAERLKSLMEVHPIYVLKAGDELSPVFESPLSLFDPDQLGPMLEEKYGIPRRRLTGLMSPWCYKRLEAFGGDISQFRVAKIQPSRLRQIAIAKTEPGDENNQDISSLVGKVDIRKLETYAQNDPDAYSYSGGLNRANQGILEFVEMFKAPIKMLHPLLTATQEGNYIGTENIGAIPFTGIILAHSNEAEWASFKANKNNEAFIDRICVIKVPYVLRVTEEQKIYEKLIQGSELASAPCAPSTLETMARFSVMSRLRKHENSTVFGKMRVYDGESLKES…
113-2GL002555	GTGGGGCCGCAGGGCCCGCGCGGCGAGGCCGGCCCGCCCGGCCAGTTGCCGTCGATCGAGCAGGTATTGCCCTGGCTCGAACAGCTCTTCGACGCCTGGGACGAGCGCCGCCGCCAGCGCGAGCGTGAAGCCGCCGAGCGCGAGGCGCTGGAGGCCGCCGTGCAGGAAACCGACGAGCCGATCGCCGGTGACGAGAGCGACGACGGCGAAGACGACGACCACAAGAAAAAGAAGAAAAAGAAGAAGCACGGCAACAGGGATTAG	MGPQGPRGEAGPPGQLPSIEQVLPWLEQLFDAWDERRRQREREAAEREALEAAVQETDEPIAGDESDDGEDDDHKKKKKKKKHGNRD
113-2GL002767	TTGGTCGCGATTGCCGCGACGGGCTTGGCGGTCTCCGCCCAGGCCCAGGAGAAGAAGATCAAGATCGGCGTGGTGTACGACCTGACCGGCCCGCTCGCGGGCGGCGGGTCCGAACTCAACTATGTCGGCGCAAAAATCATCCTCGACCATTTCGCCAGGACCGGCGTCGAGGGCTACAAGATCGAGGCGGTCTATGCCGATGCGCAGAGCAAGCCCGACGTCGCCATCAACGAATCCGTCCGCCTGCTCGAGCAGGAGAAGGTGGACATGGTGCTCGGCTTCTTCTCCTCGGCACAATGCGTGCCGGTCGCGGCCCGTGTCGAGCAGCTCAAGAAGTTCATGTGGATGACGACCTGCATCTCGTCCGCCGTGTTCAACGAGAAGGGCTACAAATACGTC…	MVAIAATGLAVSAQAQEKKIKIGVVYDLTGPLAGGGSELNYVGAKIILDHFARTGVEGYKIEAVYADAQSKPDVAINESVRLLEQEKVDMVLGFFSSAQCVPVAARVEQLKKFMWMTTCISSAVFNEKGYKYVFRPQASGDQFGMMTMDFIAQNAKAKFDKEPKDLRVAIIHEDGAYGVDVSRGNEAGAKKAGFNVVMKEGYSATAPDLSALVTKLKRAKPDVIFHTGYNPDITLLLRQAREQGLKFGALMGHGAGYGVYEKLKEGMGADATYIFNTDPISIWLANQKTMDPKLPPVIKMVGEEFDKIRPGVAIRSAHVGIGASNTYVFMSDVLPRAIKKYGGVDPDALRKAALDTDIPEGGTMLGFGVKFYGEGTPMAGQNERSFPVVIQYLEDKSHV…
113-2GL002823	ATGAGGAAATTCACCATCGCAGCCATCGCCGTGCTCAGTATCGCCGGCTCGGGCGCGGTCTATGCCCAATTTCATCGCCCGTGGATGGAGCATTTCCGCCACGTCCGGATGAACCCGGAAGACCGCGCCGCCTTTGTCGACGCGCGGATCGCCGCCGTCCATGCCGGGCTGAAGCTCAACGCCGACCAGGAGAAGCTGTGGCCGCCGGTCGAGGCCGCCGTGCGCGAATTCGCCAAGCTGCGCATCGACCGCGCCAATGCGCGCATGAGTGCCGCCCCCGGCGCCGCCGACAAGCCGGAGGATCCGGTCGCCGGCCTGCGCCAGCGCGCCGAGGACATGGCGGCTTCCTCCGCGGCCCTGAAGAAGATCGCCGATGCCGCCGATCCCCTCTACAAGACC…	MRKFTIAAIAVLSIAGSGAVYAQFHRPWMEHFRHVRMNPEDRAAFVDARIAAVHAGLKLNADQEKLWPPVEAAVREFAKLRIDRANARMSAAPGAADKPEDPVAGLRQRAEDMAASSAALKKIADAADPLYKTLDEGQKRRLAVLTRHRGPFGGGEDGPPRHFMERGMDRMMERGMDHFHGDRFDRDGGPDRDREGRL
113-2GL003062	ATGATCGAACCGAAAATCGAAGTTCCGGCCGAACTGCGCGACCTAGCCGAAAAGACGATCGACCAGGCGGAACAGGCATTCGGCATGTTTTTCGATGCCGCCACCAAATCGATGTCATCCGTTCCGGGAGCAGGGACGGAGGTGTCAAAGCAGGCGCTCGCTTTTACCGAGCAGAACATGAAGTCGGCGTTCGAGCACGCGCGCAAGCTTGTTCATGCCACCGACCTTCAGGAAGCGATGCGAATCCAGTCCGACTTCCTGCGTAGCCAGTTCACCAGCGCCGGAGATCACATGCGCCAGATGACCGGCAGTCTCATGCAGCCGGGCAAGGGCAAATCCTGA	MIEPKIEVPAELRDLAEKTIDQAEQAFGMFFDAATKSMSSVPGAGTEVSKQALAFTEQNMKSAFEHARKLVHATDLQEAMRIQSDFLRSQFTSAGDHMRQMTGSLMQPGKGKS
113-2GL003340	GTGTTCCCGAAACCCAAGAGGATCGGAACGATGGGACTGTTCACAAAAGACATCAAGACCATGAACGACCTGTTCGTGCATCAGCTCCAGGACATCTACTATGCCGAGCAGCAGCTCACCAAGGCGCTGCCGAAGATGGCCGACAAGGCCACCGACCCGCAGCTGAAAAAGGGCTTTTTGACGCACCTCGAGGAAACGAAGCAGCACGTCAAGCGGCTCGAGGAAGTGTTCAAGATGCACGGCGCACAGGTGAAGGCGGTCGACTGCCCGGCGATCGACGGCATCATCGAGGAGGCCGACGAGACCGCCGGCGAGGTCGCCGACAAGGCGGTGCTGGACGCTGCGCTGATCAATGCGGCGCAGGCCGCCGAGCATTACGAGATCGTGCGTTACGGCAGC…	MFPKPKRIGTMGLFTKDIKTMNDLFVHQLQDIYYAEQQLTKALPKMADKATDPQLKKGFLTHLEETKQHVKRLEEVFKMHGAQVKAVDCPAIDGIIEEADETAGEVADKAVLDAALINAAQAAEHYEIVRYGSLIAWAKQLGRSDCAAVLAKTLEEEKATDKKLTALAESKVNLRAAS
113-2GL003434	ATGGCCTATGAATTGCTGCCCCAGCTCGGAAAGGACGATCGTCTGAGCGTGATCTCGCAGGGCGCTATCTATCATTTCGTCCCATCGAACCCCTGGGTCGCGGTCGGCTGGCGAAAGCGCGATGAGATCGAGATCGATCTCGTTGACATCATGAAGCGCAAGGGCGTGCGGCTACTGACGCAGGGCGCCAAGCGCCTGCACCCGACCGAGAACCGCGTCGAACTCAGCGATGGCACGTCGATCAACTACGACTATCTGGTCGTCGCGACGGGGCCCGAGCTTGCCTTCGACGAGATTCCCGGCCTGGGCCCGCAAGGCCACACGCAATCAATCTGCCACGTCGATCACGCCTCGCACGCCAAGGACGCATTCGAAAAGCTCGCAGCCCGTCCCGGCCCG…	MAYELLPQLGKDDRLSVISQGAIYHFVPSNPWVAVGWRKRDEIEIDLVDIMKRKGVRLLTQGAKRLHPTENRVELSDGTSINYDYLVVATGPELAFDEIPGLGPQGHTQSICHVDHASHAKDAFEKLAARPGPVVIGAVQGASCFGPAYEFLFILETELRRRKLRDQVPMTFVTSEPYVGHLGLDGVGDTKGLLEGEMREKHVKWITNARVKGVEAGKMVVEELGEGGAVHKTHELPFAYSMMLPAFRGVEAVRGIDKLTNPRGFVIVDKHQRNPAFPNVFAVGVCVAIAPVGATPVSVGVPKTGFMIESMVTATALNIGALLRGKEPSAQPTWNAICLADFGDSGVAFLAQPQIPPRNVNWSSKGEWVHYAKVAFEKYFLRKMRRGESEPFYERFLLD…
113-2GL003552	TTGTACAGAACTCATTTGGTTACGGATGTCGTCTCCCGGTTCCGCAGCTGCGAGGAACCGGGTTCCGCGTGGCAACCAAATCCGAGGGCGGTTGTTAGCTTCCCTCTGACGTCCAACAAGGGAGTTCCCCCCGATGACGAAGCAGCAGAACCAGAATCCGGGTCAGCAGACTCAGAACCCCGGCCAGCAGCGCCCAGGTCAGCAGCCAGGGCAGCAGCAGGGCGGTGGGCAGAAACCCGGACAGCAGCAGCAGGATCCGATGCGCCAGGGCGACAAGCCCGGCCAGCAGCATGGTGGCCAGCGCGGTCAGGACAACTAGTTTGGGAGCCCAGTGAGTGA	MYRTHLVTDVVSRFRSCEEPGSAWQPNPRAVVSFPLTSNKGVPPDDEAAEPESGSADSEPRPAAPRSAARAAAGRWAETRTAAAGSDAPGRQARPAAWWPARSGQLVWEPSE
113-2GL003840	ATGACCGCCAACCGGAAAGAGCTTGCTGTGGAACGAGCGGCAAAAAAAGAAGCGGTCGAACAGCTCAATGGGGTCTTCAAGACCACGAGCGTCGCGGTCGTTGCTCAATATTCCGGCCTCACCGTCGCCCAGATGCAGAAGCTGCGCCAGCAGATGAAGCAGGCGGGTGCCTCGGTGAAGGTCTCGAAGAACCGTCTCGCCAAAATTGCTCTTGAAGGCACTGACGTCGTTGCCATCGGCCCCATGCTGAAGGGGCCGACCGTGATCGCCACTTCGAACGATCCGGTAGCGGCGCCAAAGGTCGCCATCGAATTCGCCAAGGCGAACGAAAAGTTCGTCATCGTCGGCGGCTCGATGGGGAAGACCGTCCTGAATGTCGACGGCGTGAAGGCGCTTGCC…	MTANRKELAVERAAKKEAVEQLNGVFKTTSVAVVAQYSGLTVAQMQKLRQQMKQAGASVKVSKNRLAKIALEGTDVVAIGPMLKGPTVIATSNDPVAAPKVAIEFAKANEKFVIVGGSMGKTVLNVDGVKALASLPSLDELRGKIVGLIVAPATKLAQLANAPAGKLARVIQAHASKGEAA
113-2GL003842	ATGGCGCAGCAGACATTCACCGGTCGCAAACGCGTTCGCAAGTTCTTCGGACACATCAAGGAAGTCGCCGAGATGCCGAACCTCATCGAGGTTCAAAAGGCGTCCTATGATCAGTTCCTGATGGTCGACGAACCCCAGGGCGGGCGTCTCGACGAGGGTCTGCAGGCGGTGTTCCGCTCGGTGTTTCCGATCTCCGACTTCTCGGGCACCTCGATGCTGGAATTCGTCCGCTACGAGTTCGAGCAGCCGAAGTATGACGTCGACGAGTGCCGCCAGCGCGGCATGACCTTCGCGGCGCCCCTCAAGGTGACGCTGCGCCTCATCGTGTTCGATATCGACGAGGAAACCGGCGCCAAGTCGGTGAAGGACATCAAGGAGCAGGACGTCTACATGGGCGAC…	MAQQTFTGRKRVRKFFGHIKEVAEMPNLIEVQKASYDQFLMVDEPQGGRLDEGLQAVFRSVFPISDFSGTSMLEFVRYEFEQPKYDVDECRQRGMTFAAPLKVTLRLIVFDIDEETGAKSVKDIKEQDVYMGDIPLMTMNGTFIVNGTERVIVSQMHRSPGVFFDHDKGKTHSSGKLLFAARVIPYRGSWLDIEFDAKDIVYARIDRRRKIPVTSLMFALGLDGEAILSTFYKKILYKRTKEGWRVPFDANRFRGYSTINDLIDADTGKVVLEAGKKLTVRAARQLQEKGLKALRLSDEELVGNYLAEDLVNPKTGEIHAEAGEEITDKNMKALNEQGYKELPLLDIDHVNVGAYIRNTLSADKNMTREDALFDIYRVMRPGEPPTLDSAQAMFQSLFF…
113-2GL003843	ATGAATCTCTTCAATCCGACGACTCCGGCTCAGGTCTTCGACCAGATCCGGATCTCGATCGCGTCTCCAGAGAAGATTCTGTCCTGGTCCTACGGCGAGATCAAGAAGCCGGAGACCATCAACTACCGTACCTTCAAGCCCGAGCGCGACGGCCTGTTCTGCGCCCGCATCTTCGGGCCGATCAAGGACTACGAGTGCTTGTGCGGCAAGTACAAGCGCATGAAGTACAAGGGCATCATCTGCGAGAAGTGCTCGGTCGAGGTCACGCTGTCGCGCGTGCGGCGCGAGCGCATGGGCCATATCGAGCTCGCAGCCCCGGTCGCCCACATCTGGTTCCTGAAGTCGCTGCCCTCGCGCATCGGCCTCCTGCTCGACATGACGCTGAAGGATCTCGAGCGG…	MNLFNPTTPAQVFDQIRISIASPEKILSWSYGEIKKPETINYRTFKPERDGLFCARIFGPIKDYECLCGKYKRMKYKGIICEKCSVEVTLSRVRRERMGHIELAAPVAHIWFLKSLPSRIGLLLDMTLKDLERILYFEYYVVLEPGLTALKDRQLLSEDEYLKAQDEYGQDSFTAMIGAEAIRELLKGMDLEKLEASLRVEMQETDSDIKHKKLAKRLKIVEAFRHSGNKPEWMIMTVVPVIPPDLRPLVPLDGGRFATSDLNDLYRRVINRNNRLKRLMELRAPDIIIRNEKRMLQEAVDALFDNGRRGRVITGANKRPLKSLADMLKGKQGRFRQNLLGKRVDYSGRSVIVVGPELRLHQCGLPKKMALELFKPFIYSRLDAKGLSTTVKQAKKLVE…
113-2GL003850	ATGGCCAAAGCAAAGTTTGAACGTAACAAGCCGCACTGCAACATCGGCACCATCGGTCACGTCGACCATGGCAAGACGTCGCTGACCGCGGCGATCACCAAGATCCTCGCCGAGACCGGCGGTGCGACGTTCACCGCGTACGACCAGATCGACAAGGCGCCGGAAGAGAAGGCGCGCGGCATCACGATCTCGACCGCGCACGTCGAGTACGAGACCAAGAACCGCCACTACGCCCACGTCGACTGCCCCGGCCACGCCGACTACGTGAAGAACATGATCACCGGCGCCGCCCAGATGGACGGCGCGATCCTGGTCGTGTCGGCCGCTGACGGCCCGATGCCGCAGACCCGCGAGCACATCCTGCTCGCCCGCCAGGTCGGCGTGCCCGCGCTCGTCGTG…	MAKAKFERNKPHCNIGTIGHVDHGKTSLTAAITKILAETGGATFTAYDQIDKAPEEKARGITISTAHVEYETKNRHYAHVDCPGHADYVKNMITGAAQMDGAILVVSAADGPMPQTREHILLARQVGVPALVVFLNKCDMVDDPELLELVELEVRELLSKYEFPGDKIPIIKGSALAALEDSDKKLGHDAILELMRNVDEYIPQPERPIDQPFLMPVEDVFSISGRGTVVTGRVERGIVKVGEEIEIVGLRATQKTTVTGVEMFRKLLDQGQAGDNIGALLRGTKREDVERGQVLAKPGSVKPHTKFKAEAYILTKEEGGRHTPFFTNYRPQFYFRTTDVTGVVHLPEGTEMVMPGDNIAMEVHLIVPIAMEEKLRFAIREGGRTVGAGVVASIIE
113-2GL003858	ATGGGTCAAAAGATCAATCCGATCGGTCTGCGTCTCGGCATCAACCGGACCTGGGATTCCCGCTGGTTCGCCGGCAAGCAGGAATACGGCAAGCTGCTGCACGAGGACGTCAAGATCCGTGAGATCCTGCACAAGGAGCTCAAGCAGGCGGCCGTCGCCCGCATCGTGATCGAGCGTCCGCACAAGAAGTGCCGCGTCACCATCCACTCGGCCCGTCCGGGCGTGGTGATCGGCAAGAAGGGCGCCGACATCGACAAGCTGCGTAAGCGGGTCGCGGACATCACTTCGTCCGACGTCGTCATCAACATCGTCGAGATCCGCAAGCCGGAGCTCGATGCGACGCTGGTGGCCGAGTCGATCGCGCAGCAGCTGGAGCGCCGCGTGGCGTTCCGCCGTGCC…	MGQKINPIGLRLGINRTWDSRWFAGKQEYGKLLHEDVKIREILHKELKQAAVARIVIERPHKKCRVTIHSARPGVVIGKKGADIDKLRKRVADITSSDVVINIVEIRKPELDATLVAESIAQQLERRVAFRRAMKRAVQSAMRLGAEGIRINCSGRLGGAEIARMEWYREGRVPLHTLRADIDYGVATAFTTFGTCGVKVWIFKGEILEHDPMAQDKRMAEGETGGGGDRGGRQRRDNAAV
113-2GL003859	ATGATGCAACCTAAGAAAACGAAGTTCCGGAAGGCGCATAAGGGCCGCATCCACGGCGTTGCGTCTTCGGGCGCGACGTTGGCGTTCGGCCAGTACGGCCTGAAGGCGACCGAGCCTGAGCGCGTCACCGCGCGCCAGATCGAAGCCGCTCGCCGCGCGCTGACCCGTCACATGAAGCGCGCCGGCCGCGTCTGGATCCGCGTGTTCCCCGACCTTCCGGTGTCGAAGAAGCCGGCCGAAGTCCGCATGGGTTCCGGCAAGGGTTCGCCGGAACTGTGGGTGGCGCGCGTCAAGCCGGGCCGGGTGCTGTTCGAGATCGACGGCGTCAACACCCAGACGGCGCGTGAGGCGCTGACCCTGGCGGCCGCCAAGCTGCCGATCAAGACGCGCTTCGTCGAG…	MMQPKKTKFRKAHKGRIHGVASSGATLAFGQYGLKATEPERVTARQIEAARRALTRHMKRAGRVWIRVFPDLPVSKKPAEVRMGSGKGSPELWVARVKPGRVLFEIDGVNTQTAREALTLAAAKLPIKTRFVERIAE
113-2GL003867	GTGGCGGTTCCGTCGGGTGTTACCGCGACCGTCGACGGGCAGACCGTCAAGATGAAGGGGCCCAAGGGCCAGCTTCAGTTCGTCGTCCATGACGACGTCGAGGTGAAGCTCGAGAGCGGCCAGATCAAGGTCAAGCCGCGGCTCGAGACCAACCGAGCCCGGGCGCTGTATGGTACCGCTCGCGCCCAGGTCGCGAATCTGGTCGAAGGCGTCACCAAGGGCTTCGAGAAGAAGCTCGAGATCACCGGCGTCGGCTACCGCGCCGCGATGCAGGGCAAGAACCTGCAGCTCGCGCTCGGCTACAGCCACGACGTGATCTACACGATCCCCGAAGGGATCACGATCACGGTGCCGAAGCCGACCGAAATCACGGTGACGGGCAGCGACATTCAACGCGTC…	MAVPSGVTATVDGQTVKMKGPKGQLQFVVHDDVEVKLESGQIKVKPRLETNRARALYGTARAQVANLVEGVTKGFEKKLEITGVGYRAAMQGKNLQLALGYSHDVIYTIPEGITITVPKPTEITVTGSDIQRVGQVAAEIRSYRPPEPYKGKGVKYVGEFIFRKEGKKK
113-2GL003941	ATGGACGACGATAAGCCGATCACCGAACAGGCAATGGAGACGATCACCACCGCCGTGGATGCGACCAAGGACGCCGCAGTCACGGCCGTCAAGAAGGTCAGGAAAGCCGCCAAGAAGGTCGCGAAGAAAGTAGCGCCGAAGAAGGCCAAGAAGGCTTCCAAGAAGAAGGCCAAGAAGACTTCGAAGAAGGCCGCAAAGAAGTCGTCGAAAAAGGCGGCCAAGAAGACCGCGAAGAAGGCCGTGAAGAAATCCGCGAAGAAGGCCGCCAAGAAGAAAAAGAAGGCCAAGAAGGCCAAGCGCTGA	MDDDKPITEQAMETITTAVDATKDAAVTAVKKVRKAAKKVAKKVAPKKAKKASKKKAKKTSKKAAKKSSKKAAKKTAKKAVKKSAKKAAKKKKKAKKAKR
113-2GL004088	ATGCGATACGAGCCTCAGGAGTTTGCCGTGACAAAGAAAGCAGCCATCGCAGCAATTGCACTTTTGATGACAACTTCGTCTCTCTCCTACGCAGCAGAGACATCATCAACCGGCGGAGTAGGGCAACTCAGCGCCACCGACATGAAAAGCCTAACGGATATGCGTGTCGGCATAATCAAGGCGGCCTTGCAATTGACGCCCGATCAGGAAAAATTATGGCCGGCCGTTGAGGACGCCATCCGCGCTAGGGCGAAGAACCGGCAGGCCCGGTTAGAACGGATAGCCGAATTGCACGACGGCGCGATGGATCCCCTCCACCAGAGCAATCCGGTCGAGCTTATGCAACGGAGAGCGGATCGGCTCATTCAGCGCGGCGCCGATCTCAAGAAGCTCGCCGAT…	MRYEPQEFAVTKKAAIAAIALLMTTSSLSYAAETSSTGGVGQLSATDMKSLTDMRVGIIKAALQLTPDQEKLWPAVEDAIRARAKNRQARLERIAELHDGAMDPLHQSNPVELMQRRADRLIQRGADLKKLADAWEPLYKTLSEDQKKRMSFASYVVMRGMSDVIEHSIEPEDDDD
113-2GL004188	GTGCATTCGATCCCCGACTGCATGCAGCGATTAAAGCCATCTCACACATCGGAGGGCAACATGGCCAAGAAAGCGAAGAAGGCGAAGAAGGCGAAGAGCGCAGTGAAGAAGACTGCGAAGAAGACCCGCAAGGTCGCGAAGAAGAAGAAGTAA	MHSIPDCMQRLKPSHTSEGNMAKKAKKAKKAKSAVKKTAKKTRKVAKKKK
113-2GL004195	ATGAAGTTGGTTAAGAGCCTTTTGCTCGGTTCAGCGGCGGGTCTGATCGCCGTTGGCGGAGCACAGGCAGCCGATCTCCCCGTAAAGGCCAAAGCGGTCGAATACGTGAAGATCTGCTCCCTGTACGGTGCCGGATTCTACTACATCCCGGGCACTGACACCTGCATCAAGCTGGGTGGTTACCTGCGCGCTGAAGTCGCGCTGGGCACCAACTCGGACTTCACCCTGAACCAGAACGTCTCGACCCAGGGCGCCAACGGTGCACGCAACCGTCTGACGAACTACTACACGATGCGCGCTCGTGAAGACCTCAACATCGACACGCGCACCGCGACCGAGTACGGCGTGGTCCGCACCTTCTTCGATGGCGTCTTCTCCTGGACGACCGGCAACTATGTC…	MKLVKSLLLGSAAGLIAVGGAQAADLPVKAKAVEYVKICSLYGAGFYYIPGTDTCIKLGGYLRAEVALGTNSDFTLNQNVSTQGANGARNRLTNYYTMRAREDLNIDTRTATEYGVVRTFFDGVFSWTTGNYVGTGSATGGTAYSGALAINTPVGAAAPALFGSGGGSVNGTDGNTSAGSLGVYYAFIQFAGFTMGKAVSQFDAPWTNYPGNNFDGLVGGSGTVTGVNQFSYTADFGQGITAAFSAEDATSYYQAGNVNLTGATAAGIFGGAVGANAIGGSRSPNLVGMVRVDQAWGLFQASVAAHDNHVGYYGPSEVTGHPDDKWGWAVQLALSIKNIPTGAGDVINVSAVYTDGATRYNFQNLAGSTYVMYGSSGLAGAYGSVAAVTAPDTVFVTGG…
113-2GL004268	GTGGTCCGCTTCCTCTGCTGTCAGCTAAGCTGGGAGAAGATCATGACAATCAAATACGTTCTCGCAGTAGCGCTCGTCATGCCACTCCTGATGGTGTCCAGCATTGCGCAAACCGTGGATCGGCACACCTATCAGGGCGGCCCAAAAACAAACATTCCTCATGCCACACGTATGACAACCGCGAGCAGCGCATTCGCAATGGCACCTTCCGCAGTCGCACCAAAGCCCAAGCGTCAGCATTTTTATAGCGGCGGGCCACAAACGGTCGTGCCGCATTCCTATTGA	MVRFLCCQLSWEKIMTIKYVLAVALVMPLLMVSSIAQTVDRHTYQGGPKTNIPHATRMTTASSAFAMAPSAVAPKPKRQHFYSGGPQTVVPHSY
113-2GL004412	ATGAAGAAGAATTTGTTGCTGGCCGCTGTGAGCCTCGTCGCACTGAGCGCGGCTGCACCGGCGGTGGCTGCTGATCTCGCGGCTCGGCCGTACACCAAGGCGCCTGCGATGGTCGCCGCGATCTACGACTGGAGCGGCTTCTACATCGGCATCAACGGCGGCGGCGGTTCGGCGCACTCGACCTGGGATCTGGTCGGCGGTGGCCGTGAAGGTTCGCACGATGCGACCGGCGGCACGGTCGGTGGCCAGATCGGCTATCGCTGGCAGTCCGGCCAGTGGGTGTTCGGCGTGGAAGGCCAGGGCAACTGGGCCGACTTCTCGGGCGACAACGTCAGCGCGCTGTTCGCGACTCGCAACCGTTCGAAGATCGACTCGTTCGGTCTGATCACCGGTCAGGTC…	MKKNLLLAAVSLVALSAAAPAVAADLAARPYTKAPAMVAAIYDWSGFYIGINGGGGSAHSTWDLVGGGREGSHDATGGTVGGQIGYRWQSGQWVFGVEGQGNWADFSGDNVSALFATRNRSKIDSFGLITGQVGYAWNNVLIYVKGGAAVAGTKYEVFSTASGALLSSNDQTRWGGTVGAGLEYGFAPNWSVGVEYNHIFLQDKDVTFAGLAGTDRIRQDVDMGLVRLNYKFGGPIIGRY
113-2GL004429	TTGCTTGCCACCCTGATCATGTTCGGCGCGCCGGTGGTTGCCCCGATTGGGGCTGCTCTTGTGTCTTCGTCTGCGCTTGCGCAGACCGTCCAGTCGATTTCCGTCGAAGGAAATCGCCGGGTCGAGGTGGAGACGATCCGCTCCTATTTCAAGCCGGGTCCGGGCGGTCGCCTGGATCAGGGCGCCATCGACGACGGCCTCAAGGCGCTGATCGAGACCGGCCTGTTCCAGGACGTGAAGATCAACCGCGGCGCCGGTGGCCAGATCGTCGTCTCCGTGGTGGAAAACCCGGTGATCGGTCGCATCGCCTTCGAGGGCAACAAGAAGATCAAGGACGAGCAACTCGGCACTGAAGTCCAGTCCAAGGCGCGCGGCACCTTCTCCCGCGCCATGGTGCAG…	MLATLIMFGAPVVAPIGAALVSSSALAQTVQSISVEGNRRVEVETIRSYFKPGPGGRLDQGAIDDGLKALIETGLFQDVKINRGAGGQIVVSVVENPVIGRIAFEGNKKIKDEQLGTEVQSKARGTFSRAMVQSDTLRIAEIYRRSGRYDVRVTPEVIEQPNNRVDLIFTIEEGAKTGVKSIEFVGNVAFSSYRLRDVIKTRESNLLSFLASGDIYDPDRVEADRDLIRRFYLKNGFADVQVVAALTEYDPEKKGFNVTFKIEEGAQYRVGALDFRSSIPNFDPNSMRAYSRVNVGSLYNVESVEKSVEEMQIEASRRGYAFAVVRPGGDRNFEAHTVSVVFNIDEGPRTYIERINLRGNTRTRDYVIRREFDISEGDAYNRALVDRAERRLKNLDYFK…
113-2GL004455	ATGTGTGACTACAGCCTGCATGCCGTCGCGACGCGTCCCGCACAAGTCGGCGAGACGATCGTCACGACCACCTTCCGCGGCACCTCGACGCGCGGCTTCGCCTCCGAGGCCGACATGTCCGTCGCGGTCTGCCTGCTGCCGGGAACGGAGCTCGCCTTCGCCGACAACGTCCGCTACGACAATCGCTGGATCTGGACGCGCACCATCAACTCCCGCGTCGGCAAGTTCGGCAAGATCGATCCGCACATTCCCGATCGCCATCATGACGCGATCGAATTCCCCGACGGCAAATACGTACTCGTGACGCAACTCGTCGAAGGCCAGCGCGCGACCGTGCTGCAATTGCCGGTGACCCAGCCGGCCGGCGAGCGTGAACACAAGCCGGAGATCATCGCTGAC…	MCDYSLHAVATRPAQVGETIVTTTFRGTSTRGFASEADMSVAVCLLPGTELAFADNVRYDNRWIWTRTINSRVGKFGKIDPHIPDRHHDAIEFPDGKYVLVTQLVEGQRATVLQLPVTQPAGEREHKPEIIADRPTITRLPIG
113-2GL004504	GTGGAAGCCGCGAGCCCTCGATCTTGCACCTGCCTCACCCCGGACCTGTCGCAGAACTGCGACAGGTCCGCTCCTCCATCGCTCCTATCAGGGCTGACAGAAATCGCCTCCCGCATCATCGTCGGCGCAAGTCGCGATCAGCGACGAATTGCGCAAACAGCAAACATCGGGAGTGATCAATGA	MEAASPRSCTCLTPDLSQNCDRSAPPSLLSGLTEIASRIIVGASRDQRRIAQTANIGSDQ
113-2GL004505	ATGAACAAGGTGGAATTCCTCAGCGTCACCAAAGTTCCCTTCGCCGAACGCTACGACAACTTCATCGGCGGCAAGTTCGTCGCGCCGATCTCGGGCAAATATTTCGACAATGCCTCGCCGGTGAACGGACAGATCGTCTGCAAGATCGCACGCTCCGACGCGCAGGACGTCGAAGCTGCGCTCGACGCGGCGCATGCCGCCAAGGCCGGTTGGGGGAGCACCAGCGTCGCCGAGCGCGCCGCGATCCTGAACAAGATCGCCGACCGCATGGAAGAGAATCTCGAGCGCCTCGCGATCGCCGAGACCTGGGACAACGGCAAGCCGATCCGCGAGACCCGCGCCGCCGACATCCCGCTCGCCATCGACCACTTCCGCTATTTCGCCGGCGTCGTCCGCGCC…	MNKVEFLSVTKVPFAERYDNFIGGKFVAPISGKYFDNASPVNGQIVCKIARSDAQDVEAALDAAHAAKAGWGSTSVAERAAILNKIADRMEENLERLAIAETWDNGKPIRETRAADIPLAIDHFRYFAGVVRAQEGSIGEIDHDTIAYHFHEPLGVVGQIIPWNFPLLMACWKLAPALAAGNCVVLKPAEQTPASIMVWAEIIGDLLPPGVLNIVNGFGLEAGKPLASSPRIAKIAFTGETSTGRLIMQYASQNLIPVTLELGGKSPNIFFKDVTAEDDDFFDKAIEGFVMFALNQGEVCTCPSRALVHADIYDRFMERALKRVAAIKQGDPRAADTMIGAQASGEQLAKILSYIDIGKQEGAKVLAGGGRAELGGDLSGGFYVQPTVFEGHNKMRIFQ…
113-2GL004572	ATGGCCCCGCCCGCTGATGCGGCGGGACCAATCATCCGGACGATCCAACTGTCCGACCTGCATGATGCGCTGAGGCGCGGCTGGGAGGATTTCAAGGCGGTTCCGAGCCACGCCATTATTCTCTGCGTGATCTACCCGGTGCTGGGCCTCGTGCTCGCCCGCGTGGTGATGGGCTATTCGGTGCTGCCGCTGTTGTTTCCGCTGGCTGCGGGCTTCGCGTTGATCGGGCCGTTCGCTGCCTTGGGTCTCTACGAGCTCTCGAGCCGGCGCGAACGCCATGAAGAGGCCAGCGCCTGGGATGCCATGGAGGTGCTGCGCTCGCCTTCGTTCGGGGCCATGCTCGGTCTTGGCACATTGCTGCTCGCCCTGTTCGTGACCTGGGTTGCAACCGCACAGGCG…	MAPPADAAGPIIRTIQLSDLHDALRRGWEDFKAVPSHAIILCVIYPVLGLVLARVVMGYSVLPLLFPLAAGFALIGPFAALGLYELSSRRERHEEASAWDAMEVLRSPSFGAMLGLGTLLLALFVTWVATAQAIYVAAFGYEGVTGISDFITRVLTTRQGWWLIVVGCGTGFLFALAALCISAVSFPLMLDRHAGAFDAMVTSLRVVARNPVPMAAWGLIVAVLLALGTIPAFLGLAVVIPLLGHATWHLYRKVIVSDPGARPVPPPPHRPRKPAADFPANLFPWRNRTDA
113-2GL004621	ATGATCAAGGCTCTTTCAGCGATCGCTATCTCTGCGTGTGTTGCCGCGGCCCTCACCCTCCTGCCCGGCTTTGCCCCGACCGTCGAAGCCAGCGTGCCGCAGCCGCTGGCCAAGAGCGACCGGCTCGATATCCGCAGCATCGGCCGCGACTGCTCGCAGCAAGCCTGGCCGAACTTTGAGGCGTCGTGCCTGCGCCGTGCCGGCACCAAGGCCGACGTCCGCGTCGCTCGCCTCGTGACGGCCGACCGCACCCCGTAG	MIKALSAIAISACVAAALTLLPGFAPTVEASVPQPLAKSDRLDIRSIGRDCSQQAWPNFEASCLRRAGTKADVRVARLVTADRTP
113-2GL004679	ATGCATGCACGAGACGTGATGGTGTCGCCAGTGGTTACGGTCGGACCAAACGCAACCGTCCGCCAGGTCGCGCAGATCCTGCTGGAACGGCGGATCAGCGCCGTGCCGGTCGTCGATGCCGACAACAAGGTGCTCGGCATCGTGAGCGAAGGCGATCTGCTGCACAGGGCCGAGAGCGGGACCGAACGCTCCCCCTCCTGGTGGTTGCGCCTGCTAACCGGCGATGCCCAGCTCGCGACTGACTACGTCAAGTCGCACTCAATCAAGGTGCAGGACGTCATGACGCAGGAGGTCGCGACCGCTGCACCCGAGACGCCCTTGCACGAGATCGCCATGCTTCTCGAAGAGCGCCAGATCAAACGCGTTCCCATCGTCAACAAGGAAGGTCAGCTCGTCGGG…	MHARDVMVSPVVTVGPNATVRQVAQILLERRISAVPVVDADNKVLGIVSEGDLLHRAESGTERSPSWWLRLLTGDAQLATDYVKSHSIKVQDVMTQEVATAAPETPLHEIAMLLEERQIKRVPIVNKEGQLVGIVSRANLLQTIASARPKLEISLPDSVIRKRFFEELRKQPWAHTFNVNATVQNGVVDIWGFAPSVAERTAIRVAAEAIPGVATVNDHLLETPAFVY
113-2GL004736	GTGAAGTGGTTTAACGGCCAAAAGGGTTTCGGCTTCATTCAGCCGGACCAGGGCGGCCAGGATGTTTTCGTTCATATCAGCGCAGTTGAACGCGCCGGCATGAGCACCCTCAACGAGGGCCAGAAGGTTTCCTTCGAAATCGTCGCGGACCGCCGGACCGGCAAGTCTGCTGCGGAAAATCTGCGCGCCGTCTAG	MKWFNGQKGFGFIQPDQGGQDVFVHISAVERAGMSTLNEGQKVSFEIVADRRTGKSAAENLRAV
113-2GL004737	GTGTCTATCAATATCGATTCAGGCCAGGACTCCGATCAGGAACACGACGACGTCATGTATCCGCAGGTCCTGCCGTTTGTATTGATCCACGCGGGATGCCTCGCGGCGATCTGGTCGGGCGTCTCGTGGCAAGCCGTTGCAATCTGCGTTGCCCTGTATTGGCTGCGCATGTTCGGCATCACTGCCGGATATCACCGGTACTTCTCGCATCGGGCTTACGCCACAAGCCGGGCGTTCCAGTTCATCCTTGCCTTCCTTGCCCAGAGCAGCGCCCAGAAAAGCGTGCTTTGGTGGGCTGCCAAGCACCGCCATCATCATCTTCACTCGGATACGGCGCAAGATGTCCATTCACCCCGGCACAAGGGCTTCGTGTACAGTCATCTCGGCTGGATCTTTTAC…	MSINIDSGQDSDQEHDDVMYPQVLPFVLIHAGCLAAIWSGVSWQAVAICVALYWLRMFGITAGYHRYFSHRAYATSRAFQFILAFLAQSSAQKSVLWWAAKHRHHHLHSDTAQDVHSPRHKGFVYSHLGWIFYRQHDATDLVKVSDLASYPELMWLHRLELLPAVVLAGLCFLIAGWSGLVVGFMWSTVVLYHATFCINSLAHVHGRRRYVTGDDSRNNWLLALLTMGEGWHNNHHAYQASARQGFYWYEVDLTYYALVALSWLGIVWDLKLPPRQVLRNEHRLGSRVVKQAAEQLAARFDPEHIALAIRTSIHETELSVRDALSLLQHRADLRLSSMPTREQLLAEAQRMFAKTISLDDIVDRAYELLHDSVGFLLATPALSANTNAKSGI
113-2GL005073	ATGACACTCGATGTCTCACGTCGATCCCTGCTCGCACTCGGCGCCGGCCTTGGCGCCAGCGCAATGCTCGGCAGCAGTGCGATGGCACGCGCTCCCAAGCTCGGCACCCAGACTCCCTATTGGCACCGCTTCATTCTCGGCGACGCCGAAGTGACCGTCGTCTCCGACGGACCGCTGCCGCTCGGCGATCCCTCCGGCACCTTCACCGGCGTTTCCAAGGAAGAGGTGAAGAAGATGCTCGCCGACAATTTCCTGTCGCCGGACAATGTCGTGCTCGAGCAGAACTCGCCGATCGTGAACACCGGCGACAAGCTCATCCTGTTCGACACCGGCATGGGCAGCTCCAAGATGTTCGGCCCCACCACCGGCCGGCAGCAGAAGAGCATGATGGAGGCCGGT…	MTLDVSRRSLLALGAGLGASAMLGSSAMARAPKLGTQTPYWHRFILGDAEVTVVSDGPLPLGDPSGTFTGVSKEEVKKMLADNFLSPDNVVLEQNSPIVNTGDKLILFDTGMGSSKMFGPTTGRQQKSMMEAGIKPEDIDAVVCSHAHIDHIGGIVDANNKPLFPNAQIYISQTDFDFWTDEGKMGSPAKDFVVHARKNLLPVRDRIVFFRDGQEFLPGVQAISAPGHTVGHTIFMVSSAGKSFAFLGDLSHHSVLLLERPRMEFSYDTDPKQAAESRVKLLTMLAANKTPVMSYHFAWPGYGHVAKAGDGFHYYPEPMQMTL
113-2GL005144	ATGCCCAACAAGATGTTGATCGATGCCACCCACCCGGAGGAGACCCGGGTCGTCGTGGTCCGCGGCAATCGCGTCGAAGAGTTTGATTTCGAGACCGCGCAACGCAAGCAACTGCGCGGGAATATCTACCTCGCCAAGGTCACCAGGGTCGAACCCTCGCTCCAGGCCGCGTTCGTCGAATATGGCGGCAACCGCCACGGCTTCCTCGCCTTCAGCGAAATCCATCCCGACTACTACCAGATCCCGGTTGCCGACCGGCAGGCGCTGATCGAGGCCGAGGAACAGGCCCATCGCGAAGCCGAGGAAGAGAGCGAGAACCGCTCGCACGGCCGCCGCCGCTCGCGTCACCGCAACGCCCGCCGCCGCGGTCACGGCGAACGCGTCCGCAGCGACATCGTC…	MPNKMLIDATHPEETRVVVVRGNRVEEFDFETAQRKQLRGNIYLAKVTRVEPSLQAAFVEYGGNRHGFLAFSEIHPDYYQIPVADRQALIEAEEQAHREAEEESENRSHGRRRSRHRNARRRGHGERVRSDIVEGLDASADPAAQPVEGQILPEHAEGAPQEGEHLHADAEHHGEHDAHDHHEHDHHDHDHHEHAHDDHHPDHAHDHDDHGHDGGHDHHDHDHADETPAPVAAFGAEPVVATEAVAEPQEATSEAHAEALAEAVTAAAEPADAVYAAGESTEAPHHDADAAAEDDDDEDDDGEEAEEEVVESVGGDDVMEEVPERTFRPRRQYKIQEVIKRRQVMLVQVVKEERGNKGAALTTYLSLAGRYAVLMPNTARGGGISRKITSAQDRSRLKE…
113-2GL005172	GTGTTCGCGCCGGCGATGCGGCTCAATGGTCCCATCTTACGGAGATGGGAGACCATCGCGTTCGGTTCGGGCAACAGTTCGCGACTGTCCCGAAATGCAGCGGCCGCCGACCAGGACTCGGTCGGGAGATAG	MFAPAMRLNGPILRRWETIAFGSGNSSRLSRNAAAADQDSVGR
113-2GL005174	ATGGCGACACCGAGCTTCGCGCAGGGCCGTGGCGGTGGCCATTTCGGCGGCGGGGGCGGTGCTCACTTCGGCGGTGGCGGCGGCGCTCACTTCGGCGGCGGTGGCGGCGGCGCCCGAATGGGCGGGGGCGGCTTCAGCGCCGGTCCACGGATCGGCGGTGGCGGCGGCAATTTTGCGGCTGGTGCAGTGGCGCGTCCCGGCCTCGGCACTGCTCCGTCGTTCAGCGGTGGCGGTGGCCGCAACTTCGCAGCCGCCGGCAGCAACTGGCAGGGCGGTGGCGGCAATTGGAACGGCGGCTGGCGTCATCATCATCGCGGCGGGTTCTGGCCCGGTTTCGCGGCAGGTGCTGCTATCGGCGGCCTCGGCTCATACGCCTATTATGGCGGCGGGTATTACAAC…	MATPSFAQGRGGGHFGGGGGAHFGGGGGAHFGGGGGGARMGGGGFSAGPRIGGGGGNFAAGAVARPGLGTAPSFSGGGGRNFAAAGSNWQGGGGNWNGGWRHHHRGGFWPGFAAGAAIGGLGSYAYYGGGYYNDPYYYGDDSYYDEPSVAVVPDSGGDSAGYCAQRYRSYDPASGTYLGYDGLRHPCP
113-2GL005281	ATGAAGCAACTCCGGATCGGCGACATCACCATCGACGCGGTGATCGAGCGGGAAGGGCCCTGGCGGCGGCCTCAGGACTTTTTCCCGGCTTACGATGAGGGCGTATTCAGGCGCCATCTGCCGACCATGGAGCCGGAGGTGTTCGACGCCGCGCGCGGCATGATGGTCATCACCTATCAGACGTTCGTCGTGCGCACGCCGCGCTACACGATCCTGGTGGATACCTGTACCGGCGAGGACAAGGGGCATCCGCCGCCGTTCGACTTTCCCGGCAAGGAGCGCTGGCGCAACGAACTGTTCGCGCTCGGCATCTCTTTCGAACAAATCGACTACGTCTTCTGCACGCACCTTCACATCGATCACACCGGCTGGAATACGACCCTGCGCGACGGCCGCTGG…	MKQLRIGDITIDAVIEREGPWRRPQDFFPAYDEGVFRRHLPTMEPEVFDAARGMMVITYQTFVVRTPRYTILVDTCTGEDKGHPPPFDFPGKERWRNELFALGISFEQIDYVFCTHLHIDHTGWNTTLRDGRWVPTFPNAKYVFHKGEYAAWEAENAKGSNPPGTVFRDNCLPIVEAGQALLVDDDYALDDTVTLTPTPGHSPCHCCVNIFSKGQRAVVAGDLMHHQIQCREPDWSAMPDWDAKQSAVSRRKFFASVADTDTLILPIHFPAPTVGLIKPLDGAFDYRFKRE
113-2GL005303	ATGATGAACAATGGTCTGAGTGAGGGATCTGCAAAGATCTATCAATTCCCCGCCGGGGGCCGCGCGGCTCTCGGAGGTCGCCGCTACGGTGAGGCCCGCCTTCCTGCCGACCGTCTCTCGCTTCCTGTGAACGAGACGATCTGCAGCGGAAGCTGGTACCATCAGGAGGCCGTCGACGAAGCCAAGCCGAAATGGGATCGCTAA	MMNNGLSEGSAKIYQFPAGGRAALGGRRYGEARLPADRLSLPVNETICSGSWYHQEAVDEAKPKWDR
113-2GL005372	ATGCTCACCAATACACTCGGGCGCTATTTCGCCGGCCGCTTCGTGGTCGCGGCGCTCGGCGTGTTCGCCAGCATCTTCCTGCTGCTGGTGCTGGTCGATTACATCGAGATGGTGCGCAAGACCTCCGGCCTTGCGTCCGCCTCGGCGATCATGGTGGCCGAGACCTCGCTGTTCCGGGTGCCGCAGCTCCTGGAGAAACTGACGCCGTTCTGCATGCTGATCGGCGCCATGACCTGCTATCTCGCGCTCTCGCGAAGGCTCGAGCTCGTGGTCGCGCGCGCCGCCGGCGTCTCGGCCTGGCAGTTCATCTCGCCGGCGCTCGGCAGCGCGCTCCTGATCGGGGTGATCGCCACCGTCGCCTACAATCCGATGTCGGCCAATCTGCGCGAGCTCTCCAAG…	MLTNTLGRYFAGRFVVAALGVFASIFLLLVLVDYIEMVRKTSGLASASAIMVAETSLFRVPQLLEKLTPFCMLIGAMTCYLALSRRLELVVARAAGVSAWQFISPALGSALLIGVIATVAYNPMSANLRELSKRMEAELFGSAPGGGIQDASGFWLNQVTNDGQTIINAARSEQQGVRLTGLTLFRFDTEQHFKERVEAREAELEVGQWIFRNVRRFSLDGPPIEQAVLAIPTTLTEAQVRNSFSTPETVSFWQLPSYIRSSESSGFATAGYRLQYHKLLAQPFLLAAMVMLAASVSLRFFRMGGVQKMVLSGVGAGFLLYVLSKVTEDLSKAELMHPIAAAWLPVVVGGLTGFLALLYQEDG
113-2GL005802	ATGACGGATGTGGTAATTGTCTCCGCGGCGCGGACGCCAGTCGGTTCCTTCAACGGGGCGTTCGGCGCGCTGTCCGCACACGAGCTCGGAGCTGTCGCAATCAAAGGCGCCCTGGATCGCGCGAAGGTCTCGCCCGAGGATGTCGATGAAGTCATCCTGGGGCAGGTGCTATCCGGTGGTGAGGGGCAGAACCCCGCGCGGCAGGCCGCGATGGCGGCCGGCATTCCGCAGGAGAAAACGGCATGGGGCATGAACCAGCTCTGCGGCTCGGGCCTGCGGTCGGTCGCGCTTGGGCTGCAGCAGATCGCCAATGGTGATGCCAGGATCATCGTCGCCGGCGGCATGGAGTCCATGTCGATGGCGCCGCATCTGTCGCATCTGCGGAACGGCACCAAGATG…	MTDVVIVSAARTPVGSFNGAFGALSAHELGAVAIKGALDRAKVSPEDVDEVILGQVLSGGEGQNPARQAAMAAGIPQEKTAWGMNQLCGSGLRSVALGLQQIANGDARIIVAGGMESMSMAPHLSHLRNGTKMGDVKFVDSMLKDGLMDAFRGYHMGVTAENIAARWQITREEQDAFATSSQNKAEDAQKGGRFKDEIVPVTVKTRKGDVVVDQDEYIRPGTTQESLAKLKPAFNKEGSVTAGNASGLNDGAAALVLMSADEASKRGLAPLARIVSWATAGVDPAVMGSGPIPASRKALEKAGWRVKDLDLVEANEAFAAQAIAVNKDMGWDPSIVNVNGGAIAIGHPIGASGARVLTTLLFEMQKRGAKKGLATLCIGGGMGVALTVER
113-2GL005807	ATGGAGAAGGTAATGACGATCGCGGACGCTCACGATCAGGACCCGCAGGAAACCCGGGAATGGCTTGATGCCCTGTCGGCGGTCCGCGGGCACCGCGGCAATGAACGCGCCGAGTTCGTCGTCAATGCGATGCTCGATGCGGCGCGACACAGCGGCCTTCAGATCGAACAGTCGCTGACGACGCCTTATTGCAATACAATCCAGCCGGATCAGCAACCTGCGCTGCCGGGCGACCGCGCGATCGAGCACAAGCTTCGCTCCATCATCCGCTGGAATGCGCTGGCGATTATTCTGCGCGCCAACAAGGAAAGTTCGGAGCTCGGCGGCCACATCGCGAGCTTCCAGTCCGCTGCGACGCTCTACGACATCGGCTTCGGCCATTTCTGGCACGCGCCGACC…	MEKVMTIADAHDQDPQETREWLDALSAVRGHRGNERAEFVVNAMLDAARHSGLQIEQSLTTPYCNTIQPDQQPALPGDRAIEHKLRSIIRWNALAIILRANKESSELGGHIASFQSAATLYDIGFGHFWHAPTDAHGGDLIFVQGHCSPGIYARAFLEGRLSEEQLLSFRQETSGKGLSSYPHPWLMPDFWQFPTVSMGLGPLMAIYQARFLKYLENRKLAETSNRKVWAFMGDGETDEPESLGAISLAGRENLDNLIFVINCNLQRLDGPVRGNGKIVQELESVFRGAGWNVIKVLWGSGWDRLLEKDKSGRLLRLMEECVDGEYQDFKSKSGAYIREHFFGKYEETKQLVSDMSDDEIWQLARGGHDPEKVFAAYTAAVNHKGQPTVILPKTVKGYG…
113-2GL005840	ATGCCAAAAGTCTTGCTGCATGACATAGAAGCTCGCCGCGCTCTTGCGCGTGGAGTCCAGAAGCTGGCCGCCGCGATCGAATCGACGCTCGGTCCCAAGGGCATGAACGCGATGGTCGACAGGCCGATCGGCACGCCCATCGTGTCGCGCGATGGCGTTACCATCGCCTCCGAGATCGAATTGCCGGATCGCTTCGAGAACATGGGCGCCCAGGTGGTACGCGAAGTCTCGATGCAGACCAACGAAGTCGCTGGCGACGGTACGACGACGGCGATGGTACTCGCGAACGGTCTCATTCAAGGCGGCGTCGCGGCCCTCGAGCGCGGCGCCAAGGCGGTCGATCTCTGCAAGGGGATCGACCGCGCCGTCGAAGTCGTCGTCGAGAGCCTGAAGAGCGCG…	MPKVLLHDIEARRALARGVQKLAAAIESTLGPKGMNAMVDRPIGTPIVSRDGVTIASEIELPDRFENMGAQVVREVSMQTNEVAGDGTTTAMVLANGLIQGGVAALERGAKAVDLCKGIDRAVEVVVESLKSAAIPVSDRRTLQAVATIASTDSHLGDLIAEAVERVGKDGIISSDYGLTTSTTLEVVEGMSFDRGYISHHMVTDVEKMEVVLEQPYILLTDLKIKAPGELAAVRARVAETGKPLVIVAEEIAPEVVVTLLGEGNRGKVLVVNPPDYGHWRKAMMDDLAIITGGRVIARELGGMLEEASLADLGTARQVRASARETVIIRGGGDDAAIAARRQQVAKQHDLAPPNIEQDKLKERLAKLSGGTAVIFAGGVTPVEQKRTIQLIDDALSAA…
113-2GL005842	ATGTTCATAACTCCCAGCGGCGAGGAAGTGTTCGTTATCGACGGCCATACCCATTTTTGGGACGGAAGTCCGGCGAATCAGCTCAACGTCCACGGCAAGCAGTTCATCGACTGCTTCTACGCCTACCACACCTCGCTCAGCCCGAAGGACAAGCTCTGGCCGAAGGAGCAGTTCGAGAAATACAGCGCCGACCAGATGTACCACGATCTGTTCGTCGACGGTCCTGACGACATGGCCGTCGTTCAGTCGACCTACCTCACAGAGTTCTACAAGAACGGGTTCAACACTATCGATCGCAACGCCGAGATGGCGAAGAAGTACAAGGACCGCTTCATCGTCAACGGCGCCTTCGATCCACGGGATGGCGAGAGGGCGCTCGAGTACATCCACTACATGAAG…	MFITPSGEEVFVIDGHTHFWDGSPANQLNVHGKQFIDCFYAYHTSLSPKDKLWPKEQFEKYSADQMYHDLFVDGPDDMAVVQSTYLTEFYKNGFNTIDRNAEMAKKYKDRFIVNGAFDPRDGERALEYIHYMKETFGIKGVKLYTAEWKGDSRGWKLTDPNAYRCLELCQKLGITNIHVHKGPTIIPLDKDAFDVHDVDHAATDFQGLNFIIEHCGLPRLDDFCWIAVQETNVYGGLAVALPFIHGRPRYFAEVISELLFWVGEDKLLFGSDYAIWTPRWLVEKFWNFELPEDLKQEHGVDLTPQAKRKILGLNAARLYGVDVEAQKAKLGQKIHATAAE
113-2GL005843	ATGTCCGTCGTTTCCAGATCTGCGACCAACCAGAATATCTTCCAGAAGATGGGGGACCTTCGTTTCGAGCAAACGATTTCCCATCAGTGCGGCGTCACCATGAATGACAGCGTCGAGGCGCGCGCCATCGCCGAGTTCATGGCGAAGAAGCCGAACGTGACAGTGACCTATCAGCCGGCCCTGATCCGCATCGACGGCGAGGGAAAGCTGACTTTCAAGATGGATGAAATCAGCGAAATTCTCGGGAAGGAAATGACGGCCGAGATCTTCGAAGTTAACACCTCGACCCACTACGGACGGATGGTGCGTATCGACGACAACACGGTGACGCTGTTCGGAAACATGGACGAGGTCTTCGAATACATCGAGTGA	MSVVSRSATNQNIFQKMGDLRFEQTISHQCGVTMNDSVEARAIAEFMAKKPNVTVTYQPALIRIDGEGKLTFKMDEISEILGKEMTAEIFEVNTSTHYGRMVRIDDNTVTLFGNMDEVFEYIE
113-2GL005844	GTGACGGTCGACGTGCAGCCGGATCCGGAACGATACCTGTTGCAGGACTGGATCATCTCTTTCCCCAACGGCAAGGGTGCATACACCAAGGACAACACGGGGGCCCTCAGCTCGAATTGGCATGCGTTCCGTGCTCCCGACCAGGAATGGGAGCGCACTCACTACCAGCGCCAGTCCAAGATCGAAGCCATGGTCCAGGCCGTGATCGCCAACGGTCGCAAGTCCGGGGCACCGAAGAGCTTCGACAAGGCCTGGATCAAGATCTTGCAGAACCATCTCGGTGCGTGGAAGCACGCCGAGTTCGGTCTCGGCACGTCGCTGATGCAGGCTCAGCGTTACGGCTACACCCAGATGATCAACAATGCGACGCTGACGAACTCGTCCTACAAGCTTCGCCTT…	MTVDVQPDPERYLLQDWIISFPNGKGAYTKDNTGALSSNWHAFRAPDQEWERTHYQRQSKIEAMVQAVIANGRKSGAPKSFDKAWIKILQNHLGAWKHAEFGLGTSLMQAQRYGYTQMINNATLTNSSYKLRLSQDITLYLAEIGMDVPGFDDTAGKRVWLEDKGWQGTREAIESIMGSADYLEQYFATNIVFESLVGELFRSGFLMQVASSNGDFITPPVISSAEADYERNLANTIDLMHLLVTDNQHGAHNKKLFQGWVNKHVALANKAAAGLQPIWSQPHSKPVQYADARAQSVERIKKILGELGLTLPKE
113-2GL005845	ATGGGCGCGCCCGCTAATGTCGTTCGCCTGCAACCGGTAGGCATAGAGTTCGAGGTCGAGGAGAACGAAACTGTTCTCGACGCTGCGTTTCGCCAAGGGATCGCGCTGCCGCATGGCTGCAAGGAGGGGCAGTGCTCTGCGTGCAAATGCGTCCTTACCGGAGGCGATGTCGAGTTGAAGAAATACTCGACGTTTGCCCTGAACGAGATGGAGCGAGGCCAGGATTACATCCTGCTCTGTCGGACCTTGGCATACTCGGATCTGGAGGTGGAGCTCCTCAACTATGACGAGGAAGTGCTGTCGAAATCGATTCCCGTCAAGGATTTCACGGGCACCGTTACGAGCGTCTCTGCGCTGACCCATGACATCCGCCGCCTCGAAATCACACTGGAGCAACCT…	MGAPANVVRLQPVGIEFEVEENETVLDAAFRQGIALPHGCKEGQCSACKCVLTGGDVELKKYSTFALNEMERGQDYILLCRTLAYSDLEVELLNYDEEVLSKSIPVKDFTGTVTSVSALTHDIRRLEITLEQPLKFWAGQYVDITLPGPETITRSFSMANSPGESQNLAFIIKKYPNGRFSSRLDGDLAVGTEVGIKGPYGTCFRRENKTGAMILVGGGSGMSPLWSILHDHISSGEVRPVRFFYGARTQNDLFYLDHFAELAAKHPEFTFVPVLSHAADDTAWGGAKGFVHEAVGEHLRGADYGEDVDVYACGPSPMIEALTPVLQMSDVESDRIFFDKFTPANN
113-2GL005846	ATGTCTGGAACGCTAACACTCAACAAGATCACCGCCCAGCGCGGCATTTCCGTCGGTGAGGCTGCAAAGAAGATTGCAGATCTCGGATGGAATCCGTCCTACGTCCAGGAAGCGATGACTTTCCCCACCGACTACAAGATCACGAAGGCGCCCAAGGATCCGATGAAGCAGGTCCTTCGCTCCTATTTCCCGATGCAGGAGGAAAAGGACAACCGCGTCTACGGCGCCCTCGATGCCGCGCTTCGCGGCGACATGTTCCGCAACGTCGAGCCACGTTGGGTCGAGTGGATGAAGCTGTTCCTGGCGATCATCCCGTTCCCGGAAATCTCGGCGGCACGTTCCATGGCGATGGTCGGGCGCCTCGCACCCGGCGAAGATCTCCGTACTGGCTTCACCATG…	MSGTLTLNKITAQRGISVGEAAKKIADLGWNPSYVQEAMTFPTDYKITKAPKDPMKQVLRSYFPMQEEKDNRVYGALDAALRGDMFRNVEPRWVEWMKLFLAIIPFPEISAARSMAMVGRLAPGEDLRTGFTMQMVDEFRHSTIQMNLKKWYMENYIDPAGFDITEEAFGKCYATTIGRQFGEGFITGDAITSANVYLTVVAETAFTNTLFVAMPSEAARNGDYALPTVFLSVQSDESRHIGNGHSMLMSMLKEPENHLLLERDMRYAFWQNHAIVDAAIGTFIEYGTTNRDKNKESYAEMWHRWIFEDYYRTYMLPLEKYGIKIHHDDVQAAWKRLTEKHYVHKVAQFFAVGWSANFWRIEAQTEKDFEWFEHKYPGWYAQFGEFWKWYEKLSHRGQT…
113-2GL005848	TTGGCGCCGCGACACAAATCCGCTGGCACAAAAAATGCTGAGGCTGAAATCGCCGATGGCGCACCGAAGTTCGCCGGGGAGACGGAGGAAATGATGAGAGCCCAAGTATTGAGAGCCTACGACGAGAAACTTTCCAACGACCTTTGGGTCGGGGAAGAGAAGGTGCCTGATCCGAAGTTGACGAAATCAACCGACGTCATTGTCCGCATAGGTGGTGCGGGCGTATGCCGAACCGACCTTCACATCGTCGAAGGCGTGTGGAAGCCGCACATGGATCCGAGCGGTGACAAGCTGCTTCCCCTCATTATGGGGCACGAAAATGCAGGCTGGATCGAAGAAGTTGGCAAGGAAGTCGAGGGACTAAAGAAGGGCGATCCTGTCATCGTCCATCCGAAGATC…	MAPRHKSAGTKNAEAEIADGAPKFAGETEEMMRAQVLRAYDEKLSNDLWVGEEKVPDPKLTKSTDVIVRIGGAGVCRTDLHIVEGVWKPHMDPSGDKLLPLIMGHENAGWIEEVGKEVEGLKKGDPVIVHPKISGGTCLACRRGFDMHGPGTFPGLDCNGGYAEFLCTSERNIVPLPRTLAPKDVAPYADAGLTAYRAVKKATRHLLPGESCVVIGAGGLGHIGIQCLKAMCAADIIVVDKSEASLKLAEKSGADHLVKADGNEVEAVLGLTGGNGAEAVIDFVGEKGTTSKGLAMTRPMGSYYVVGYGEDIRVPTVDMVITEKNIIGNLVGTWAELTELMALADRDLVELATTEYRLADANKALHDLNAGEIHGRAVLIP
113-2GL005957	ATGCGGACATTCAATTGGCTAAGAAGCTCGGCGGCAACCACGGTCCTCGGCACGGCGCTGCTGGGGATATTTGGCGGAGGCGAAGCCGCAGCTCAGGGCAAGCAGCTTACGCTGTGCTGGGCGGCATGGGATCCGGCCAATGCGCTGGTCGAGCTCGGCAAGGACTTTACCAAGCAATCCGGCATTGAGATGAAATACGAGTTCGTCCCGTGGACGAGCTATGCCGATCGCTTCCTCAACGAGCTCAACTCCCACGGCAAGCTCTGCGACCTGATCATCGGCGATAGCCAGTGGATCGGCGGCGCCGCCGAGAACAAGTGGTACGTCAAGCTCAACGATTTCTTCGACAAGGAGAAGATATCGATGGACGACTTCGTCCCGGCGACGGTCGTCGGCTAC…	MRTFNWLRSSAATTVLGTALLGIFGGGEAAAQGKQLTLCWAAWDPANALVELGKDFTKQSGIEMKYEFVPWTSYADRFLNELNSHGKLCDLIIGDSQWIGGAAENKWYVKLNDFFDKEKISMDDFVPATVVGYSQWPKNSPNYWALPAMADAVGWTYRKDWFSRPEIQSAFKAKYGRDLAPPKTYDELKQIAEFFQGREIDGKKVYGAYIFTERGSEGITMGVTNVLYNYGFSYDNPKKPYQMQGVVNSPEAAKGLEFYKELYKCCTAPGMTNAYMQEGLDAFKSGQVAMQMNWFAFFPGLYKDPNVGGDKIGFFVNPAGPNGHFTQLGGQGISVVATSDRKDDALAYIKWFAQPAVQQKWWQLGGYSALKAVVDAPDFPKSAAFAPQFLESMGIVKDF…
113-2GL006036	ATGGCCGACATCATGACCCTGAAGAAATTCGAGGCGCTGAGCCCGTTCGAGATCAAGGACGAGCTGATCAATCTCGCCAAGGCGACATCGAAACGGACTCAGGCCGCGTTCCTGAACGCCGGCCGCGGCAATCCGAACTGGGTGGCCACCACACCGCGCGAAGGTTTTTTCCTGCTGGGCCAGTTCGCGATCACCGAAAGCAAGCGGGTCATGGAGCACCCGGCCGGGATTGGCGGCATGCCGCAGGCGAAGGGCATTGCGGCACGCTACGAGGCCTGGCTCGCCAAGCATTCCGACATGCCAGGCGCGAGCTTCCTGTCGGACATGCTGCCCTTTTCCGTCAAGAAATTCGGCTTCGAGCCGGACGCCTTCGTCCACGAACTCGTCGATTCCATCATC…	MADIMTLKKFEALSPFEIKDELINLAKATSKRTQAAFLNAGRGNPNWVATTPREGFFLLGQFAITESKRVMEHPAGIGGMPQAKGIAARYEAWLAKHSDMPGASFLSDMLPFSVKKFGFEPDAFVHELVDSIIGDNYPVPDRMLVHNEKIVHEYLMWAVCGEPRPAGKFDIYAVEGGTAAMCYLFKSLKANRLLLPGDTIALGTPIFTPYIEMTHLEDYDLKVVQIRAPQENKFQFTDDEIKKLEDPKIKAFFIVNPANPSGMGVSPETIAKLGNLVRTKRPDLMLLTDDVYGTFVHGFRSLLGELPLNTIGVYSYSKYFGCTGWRLGAIAIHEDNIFDKMIAKLPDDAVKALDKRYGPLTLEPRKLKFIDRIVADSRDVALNHTAGLSLPQQVMMSLF…
113-2GL006040	ATGCCCAAGGACGCCAAGCCTGCGCAGCAGCGCATCGATCAGTTCTTCTCCGGGCCCGGCGGACGGGCGGACAATTGGCGCGATCTGGTCGACGCGGCCAAAGCATGGTCCCGCGGCGGAGACCGTGCGAAGTATGACGCTGCGCTGGCCGATCTCTTCGTGACGGAGGAATTTCACGGCTATCCTGGCCTGCAGCTCATGGCAGCCTTGCGGGAGGCAGCCACGACTGGCGATGCGGCAACTTCGCTGGCGCTCGCCACGCGGTTGACGCAGGCCCTGACGACGAGATCCTTCCGTCAGCATGCGGGCGACTGGAATACGAATGACGAAGGCAACGGCGAGACGCCCGATCTGGTGCCGCAGATGTTCGGTCCGCACGCGGCGCGCCGTCCCTATTTC…	MPKDAKPAQQRIDQFFSGPGGRADNWRDLVDAAKAWSRGGDRAKYDAALADLFVTEEFHGYPGLQLMAALREAATTGDAATSLALATRLTQALTTRSFRQHAGDWNTNDEGNGETPDLVPQMFGPHAARRPYFETLIVTGLTSGSWPALANEWRKLRRPVDQFVYEPVIVGSLEDAFCATILNPNLAAVVINEGFALRSRHDAPVLRPLTSSAGLKDESDASALRLAHIIKHVRPELDLYLMSNRNVEEMAGNPEADVVRRIFYSVEELLELHLSILEGVQDRYDTPFFDNLKKYAQRPIGTFHALPIARGKSVFKSDWIRDMGEFYGLNLFLAESSATTGGLDSLLEPTGNIKKAQDKAARALGADRVFFVTNGTSTSNKMAVQALIGPGDIAIVDRN…
113-2GL006052	ATGGCAGAGATCAACCCATCCGCCGAGAACATCCGCGGGATGCTCACCGAAGCGCTCGTGCGGTTGCGAAAGGCCAATGCGGAGTATTTTGAGCTGCTGGAGAGGGGACTCAGTTCCTCGCCGCTACCGATCGCGGACCAGGCCAAGCAGTTTTGCAGTTTCATGCAGCGCAACGCCAGCGCGACGTTCGACTTTGGCGACAAGCTCGTTCAAGCCAAGGACGTTCAGGACGCGCTCAAGCTTCAGTCCGAATTCTTTCAGGGGCAGATGCAGGCCTTGACCGATCAGGCCAGGAGCATGGGCGAGTCGGCCATGAAGGCGGCGACGGGCGCGTTCACGCCCAAAAACTGA	MAEINPSAENIRGMLTEALVRLRKANAEYFELLERGLSSSPLPIADQAKQFCSFMQRNASATFDFGDKLVQAKDVQDALKLQSEFFQGQMQALTDQARSMGESAMKAATGAFTPKN
113-2GL006113	ATGATTGGATTGTTCTTCGAAGTTATGCCGCGACCAGGACACGAGCAGGCCTATTTCGATATTGCCGCCGGTCTACGACCCGAATTGGACAAGAATCCCGGCCTTCTGTTCATTGACCGCTTCAAAAGCGTCGGTCGGCCAGGCATCGTGCTTTCGCACTCTCACTGGCGCGATGAGGCAAGCCTTGCCGGATGGCGTACCCACGCAAAGCATCATGCCGCGCAAATCGCGGGAAGAAAGCTGCACTTCGAGGACTATCGCCTGCGCATCGGCCAGCTCGTCTGCGAGTGGACTCCTCAAGCCGGCGCTCCGCGTCAATTCGAAACCACCAACAGCTACAACGACCCGGTTCTGCGGCCAGAACGATTCATGATCGTTTCCACCGCCAACTCGCCCATC…	MIGLFFEVMPRPGHEQAYFDIAAGLRPELDKNPGLLFIDRFKSVGRPGIVLSHSHWRDEASLAGWRTHAKHHAAQIAGRKLHFEDYRLRIGQLVCEWTPQAGAPRQFETTNSYNDPVLRPERFMIVSTANSPIQAGVEGDILASISREREYIVLALASSLADGLRMAEEFLLAGVVTSIRLYLVSRDYGMFDRKEAPQYYPPVTQVQEHGSKPADAGL
113-2GL006371	GTGAAGTGGTTTAACGGCCAGAAGGGCTTTGGATTCATTCAGCCCGACGACGGCGGCAACGACGTGTTCGTTCACGTCAGCGCGGTCGAGCGGGCTGGTCTTTCGGGTCTCGCCGAGGGCCAGAAGGTCAACTTCGAGGCCAAGACCGACAAGATGCGGGGCAAGGTCAGCGCTGAGAATCTCTCGCTGGCCTAA	MKWFNGQKGFGFIQPDDGGNDVFVHVSAVERAGLSGLAEGQKVNFEAKTDKMRGKVSAENLSLA
113-2GL006512	ATGACCGATGTAGCATTCGACCGCGCGGTAGCCGATCCCGCGCCGATCCAGCCGGCCTCACGGCCCAATCTCGACAAGGGCTTCAATCCGCTGACGATGATCCTGTTCTTCGGCATCCTCGCCGCGGGTCTGCTGTTCGTCGCCTACAGCATCTATGCCGACGTCAACGCGACCGGCACGCGGGTCACGACCTTCCTGCCCTACATCCTCTTGTTCGTTGCGCTGCTGATCGCGCTCGGCTTCGAGTTCGTCAACGGCTTCCACGACACCGCCAATGCGGTGGCGACCGTGATCTACACCCATTCGCTCCCGGCTGAAGTCGCCGTGATGTGGTCGGGCTTCTTCAACTTCCTCGGCGTGCTGCTGTCCTCCGGCGCGGTCGCCTTCGGCATCGTCTCG…	MTDVAFDRAVADPAPIQPASRPNLDKGFNPLTMILFFGILAAGLLFVAYSIYADVNATGTRVTTFLPYILLFVALLIALGFEFVNGFHDTANAVATVIYTHSLPAEVAVMWSGFFNFLGVLLSSGAVAFGIVSLLPVELILQVGSSAGFAMVFALLIAAILWNLGTWYFGLPASSSHTLIGSIIGVGIANAVMRGRDGTSGVDWSKATEIGYALLLSPLVGFACAAVLLLVLKFIVRNPALYAAPEGNKAPPLWIRGLLILTCTGVSFAHGSNDGQKGMGLIMLILIGTVPTAYALNRALPESQVAQFQKTSEAAARVISAKGAGHSIIGDPRPAVTQYIALHQINEGTYPSLAVLVKDVGDQVAKYGTLNKVPAEAVGNTRNDMYLTSEAIRFLMKDK…
113-2GL006583	TTGCAGGCGGATGCTGTCCTCCCAACAAAACTTTGGGAGGAAACCATGACAAGAATACTGACCAACTCCGACGATACGACTGCAAGCGAGCGTGGCGGTCTCGGCCGCCGCACTCTTCTCAAGGGCGCGGCCACGGTGGCCGCAACCGCCCTGCTCGCCTCGCGCGCTGACGCCCGCGAGTTCGGCGCCAATGCCGAGCCGCAGCGCTATCCCGACCCTGACATCATTGCCATCGACCCCAAGCGCTTCAAGGCCAAGGTCGGCAACACCGCGATCAAGCGGCTCTATACCGGCTGCCTGTGGGCGGAGGGACCGGCGTGGAATGCGCAGGGCCAATATCTCGTCTGGAGCGATATCCCGGCCAACCGGCAGCTGCGCTATCTCGACGACGACGGGCAC…	MQADAVLPTKLWEETMTRILTNSDDTTASERGGLGRRTLLKGAATVAATALLASRADAREFGANAEPQRYPDPDIIAIDPKRFKAKVGNTAIKRLYTGCLWAEGPAWNAQGQYLVWSDIPANRQLRYLDDDGHISEQFHKPSNEANGNSFDTEGRQISAERTRLVRYEHDGSVTTLAEQAGGKPLNGPNDMVVHPNDKAIWFTDPGYGAISIYEGKLANTGSLQPYQKEAVYRLDTQTGQVAKVADEPFKPNGIAFSHDYKKLYVCDTGITHYPQAENVVWSYDIDGSKLSNPKRLIDMKLDGKSGFPDGLRVDTEGNIWVGAGWVGPGYDGVQVFAPNDGARIGQILLPETCANVCFGGRKRNRLFMTASQSLYAVYVETQGAHFC
113-2GL006652	ATGACCACTGAAACCAACACCGCTTTCGAGGGCTTCAAGGACGCTTTCAAGAACATCCAGAACCTGGAAGTTCCCGAGGCCGCCCGCGAATTCGTCAAGAAGACCGCCAACACCGCCAAGGACCGTGCTGCCGAGGTGTTCGCTGGCTCCGAGCGCGTGACCGCCGCCGTCGAGAACGCGGTGACCGAGTCCGTCACCGAGGCCGGCAAGATCAGCCGCAACATCCAGCAGGCGATCTACGAGGACGCTGAAGCGTTCTTCTCGGGCATCGACAAGCTCGCGTCCGCCAAGTCGTTCAGCGAAGCCGTCGAGATCCAGTCGAGCCTGCTCCGCTCCCGCGGCGAAGCGTTCGTCTCGCGCGCCAAGGCGACCACCGACTATCTCGGCAAGCTCGCCGCC…	MTTETNTAFEGFKDAFKNIQNLEVPEAAREFVKKTANTAKDRAAEVFAGSERVTAAVENAVTESVTEAGKISRNIQQAIYEDAEAFFSGIDKLASAKSFSEAVEIQSSLLRSRGEAFVSRAKATTDYLGKLAANGAKSAQDNFAKVYNKTA
113-2GL006780	ATGAGCCAGCCCTCCATCTCCAAATCCATGACCATCGGTGAAAGCGGCCTGGCTGTCGTGTTCGCAGCCACCGCCTTCCTCTGCGTGATCGCCGCGGCCAAGGCGCTCGACGCGCCCTTCGCCTTCCACGCCGCGCTCAGCGCGGCGGCGAGCGTGGCGGCGGTGTTCTGCATCGTCAACCGCTACTTCGAGCGCCCGGCGGCGCTGCCGCCGGCGGAGATCAACGGCCGTCCCAACTACAACATGGGGCCGATCAAGTTCTCCTCCTTCATGGCGATGTTCTGGGGCATTGCCGGCTTCCTCGTCGGCCTCATCATCGCCTCGCAGCTGGCCTGGCCTGCGCTGAACTTCGATCTGCCCTGGATCAGTTTCGGCCGCCTGCGTCCGCTGCACACCTCT…	MSQPSISKSMTIGESGLAVVFAATAFLCVIAAAKALDAPFAFHAALSAAASVAAVFCIVNRYFERPAALPPAEINGRPNYNMGPIKFSSFMAMFWGIAGFLVGLIIASQLAWPALNFDLPWISFGRLRPLHTSAVIFAFGGNVLIATSFYVVQKSCRVRLAGDLAPWFVVVGYNFFILVAGTGYLLGVTQSKEYAEPEWYADLWLTIVWVVYLLVFLATIIKRKEPHIFVANWFYLAFIVTIAVLHLGNNPALPVSAFGSKSYVAWGGIQDAMFQWWYGHNAVGFFLTAGFLAIMYYFIPKRAERPIYSYRLSIIHFWALIFLYIWAGPHHLHYTALPDWTQTLGMTFSIMLWMPSWGGMINGLMTLSGAWDKLRTDPVLRMLVVSVAFYGMSTFEGPM…
113-2GL006786	ATGGCGCAGATGCTGACCCAGACACTCAAGACCCAGGTGATCAACACCCAAATCGGTGGCAAGATTGCCCCGCCCCATCAGGTGTCCGACCAGTTCGGTGCGATCACGGGCCATGTTGGCCTCGTCGCCACCGAATTCTCCTACCGCAAGGACGAGGAGATCTATGGCGAGGACGAGCCGGCCGAATATGTCTACCAGGTCGTCACCGGGGCCGTGCGCAGCTACAAGCTTCTCTCCGACGGCCGCCGCCAGATCGGCGCCTTCCATCTTCCCGGCGACGTGTTCGGCCTCGAATCCGGCCCCAGCCACCGTCTTGCCGCCGAAGCCATCATCGACACCAGCGTGCGCCTCGTGAAACGCTCGAGCCTCGAGAAGGCCGCCGGCATCGACGTGCAGGTT…	MAQMLTQTLKTQVINTQIGGKIAPPHQVSDQFGAITGHVGLVATEFSYRKDEEIYGEDEPAEYVYQVVTGAVRSYKLLSDGRRQIGAFHLPGDVFGLESGPSHRLAAEAIIDTSVRLVKRSSLEKAAGIDVQVARKLWAMTAGELRHAEDHMLLLGRKTAMERVATFLLEMDRRLAVAGMMALPMCRRDIGDYLGLTLETVSRALSQLHTQGILGFSGARQIVLRNRQRLHNLDA
113-2GL006982	ATGCAGCTCAACGCCGCCCCTTCGCGCGGTGAAAGACTGCGGGCACCGAATGATGTCCATCGGAGGCGCGCCATGTACAAAGATATTCTCGTCCACGTCCCGACCGAGCGCCCGATGCGTCCCGTGATCGACGGCTCGATCTCGCTCGCGGCGCATTTCAACGCCCATCTCGACGCGGTCGCGGTCGGCTATGTCGCAACCAGCGCGGCTTATGTCATGGAGGGCGGGGCCGCCGTGGCGGCCGTGTTCGAACTGGAACGCGAGCGGGCAGTTGAGCGGGCCGAGGCCGCGCTCGCGGTGTTCGGAAGCGAAGCGGCGAACGCCGGCATTTCCTACACGTGCCGCCCGATCGGCGCGATTCCGGCGGACGCGGCCGGCTCGCTCGGCGAGATGGCGCGA…	MQLNAAPSRGERLRAPNDVHRRRAMYKDILVHVPTERPMRPVIDGSISLAAHFNAHLDAVAVGYVATSAAYVMEGGAAVAAVFELERERAVERAEAALAVFGSEAANAGISYTCRPIGAIPADAAGSLGEMARLHDLSIVLQPNPEQGSFDNDLPREILFHAGGPVLFLPYTFRGAFKANRIGICWDGSRLAARAMRDAAPFLARAEEIVIITINEADTVPGEVSAGNLARHLGRRGLSTRTVGLSATRSEIQPTILSLAADESLDLLVMGGYGHSRLQERVLGGVTRAMLEAMTVPTLMSH
113-2GL007163	ATGTCATTTGAATTGCGACGCGTGCAGCGTCTCGCAGGAGCAAGCCTGCTCCTGCTCGGCGCCGCCGCCACATCCGCGCTCGCCCAAGAACCGGTACAACAGCCGGTACAACAGCCTGCGCAGGACAAGTCGTCGGCCGAGCTCCCCGCCATCACCGTGACGGCGCCGAGCCCGATCGTGCGCAGGGTGGTACCGACCCGCAGCCCGGTCCATGTCGCGCGCACCGGACGGTCGCGGAGCCAGCAACACGCGGCCGAAGCTACGCCGCCAGCCGCGGCGTCTGCCGCCGCGCCTCAGCAAGGCGTGCTGCCCATCGTGACCAACCAGTTCGCCACCGTCACGGTGGTGCCGAACGAGGAGATCCGCCGCGAGGGCGGCGGTCAGCTCGGCGATCTCTTG…	MSFELRRVQRLAGASLLLLGAAATSALAQEPVQQPVQQPAQDKSSAELPAITVTAPSPIVRRVVPTRSPVHVARTGRSRSQQHAAEATPPAAASAAAPQQGVLPIVTNQFATVTVVPNEEIRREGGGQLGDLLFSKPGITGSSFAPGASSRPIIRGLDVNRVGIVENGTNSGGASDLGEDHFVPIDPLATNQVEVVRGPAALRYGSTSIGGVVSATNNRIPDALPSCAPSFQTYGLPTKAPLATAETSPCVTAETRSAFSSVDRGVESGVLLDTGGGNFAFHADVYGRTTTDYGIPSYPYLNDQTRSVANGRQPNSATRSDGASIGGSYFFQGGYIGAAITQNDSLYHIPGIDGADHNTRIDGHQTKINVKGEYRPDAAAIDTIRFWAGATDYRHNEIG…
113-2GL007169	ATGACCAAGGGCAGCAATTTCTGGGTGATCGGCGGCGAGTTCGGCTCGATGAACTTCCACAAGCTCGTGGAAGGCTCGGCCCAGGTGCAGGGGCCGTTCAAGACCCGCAAGGAAGCCGAAGATGCCTGGCGTACGGTCTCGGAAGAGAACCGCCACAAGGCCGGCGTCCGCTTCTCCATCGTTGAAGAGCCGTCGCGCGTCTCGGCCTGA	MTKGSNFWVIGGEFGSMNFHKLVEGSAQVQGPFKTRKEAEDAWRTVSEENRHKAGVRFSIVEEPSRVSA
113-2GL007170	ATGTTACATGACATCACCAATAAAAAACAAGCCATCTATACGAAGTTTCCGTTTTCGCGTTTACGTCGTGACACGCATTTCGCAATGCACTGTCAAGAATGTCGATGGCCAGCCATCGCCATCGTCAGCGAAAGGATCAGGCACATGAACTACCAGCCCCGTGGCATCAGCACTTTCCAGGCGCCGGCCTCGTATCAGAGCGAGATCGATGCAGCGAAGGCGCTCCTCGAGACCCAGCCGACCTGGAACGGGGTGTCGGCCGAGGCCGTCGCGCGCATGCGCCTGCAGAACCGCTTCAGGACCGGCCTCGACGTCGCCCGCTACACCGCGGCGCTGATGCGGGCCGACATGGCGGCCTATGACAACGACCCCACCAAGTACACCCAGTCGCTCGGCTGC…	MLHDITNKKQAIYTKFPFSRLRRDTHFAMHCQECRWPAIAIVSERIRHMNYQPRGISTFQAPASYQSEIDAAKALLETQPTWNGVSAEAVARMRLQNRFRTGLDVARYTAALMRADMAAYDNDPTKYTQSLGCWHGFIAQQKLISVKKHFGGRTDRTYLYLSGWMIAALRSEFGPLPDQSMHEKTSVPALIEELYTFLRQADSRELNDIFRSLDKARKEGDKTREKELIEKIDGFQTHVVPVIADIDAGFGNAEATYLLAKKMIEAGACALQIENQVSDEKQCGHQDGKVTVPHDVFLAKIRACRHAFLELGVEDGVVVTRTDSLGAGLTQQIAVSHKPGDIGDQYNSFLDCEEITAENARNGDVIINRNGKMMRPKRLPSNLYQFRPGTGEDRCVLDC…
113-2GL007543	GTGAACGCGCTGTCCGAACATATCCTTTCCGAATTGCGCCGCCTGCTGAGCGAAATGAGCGATGGCGGCAGCGTCGGTCCGTCCGTCTACGACACGGCGCAGGCGCTGCGCTTCCACGGCAACGTCACCGGTCGGCAGGACGCATACGCGTGGCTCATCGCGCAGCAACAGGCCGACGGCGGATGGGGAAGCGCGGACTTCCCGCTGTTCCGCCATGCGCCCACGTGGGCGGCGTTACTGGCATTGCAGCGTGCCGATCCTCTTCCCGGAGCTGCGGACGCAGTCCAGACTGCAACGAGGTTCCTCCAGCGCCAGCCCGATCCCTACGCACATGCGGTGCCAGAAGACGCGCCGATCGGCGCGGAGCTGATCCTGCCGCAGTTTTGCGGTGAGGCCGCA…	MNALSEHILSELRRLLSEMSDGGSVGPSVYDTAQALRFHGNVTGRQDAYAWLIAQQQADGGWGSADFPLFRHAPTWAALLALQRADPLPGAADAVQTATRFLQRQPDPYAHAVPEDAPIGAELILPQFCGEAASLLGGVAFPRHPALLPLRQACLVKLGAVAMLPSGHPLLHSWEAWGTSPTTACPDDDGSIGISPAATAAWRAQAVTRGSTPQVGRADAYLQMASRATRSGIEGVFPNVWPINVFEPCWSLYTLHLAGLFAHPALAEAVRVIVAQLDARLGVHGLGPALHFAADADDTAVALCVLHLAGRDPAVDALRHFEIGELFVTFPGERNASVSTNIHALHALRLLGKPAAGASAYVEANRNPHGLWDNEKWHVSWLYPTAHAVAALAQGKPQW…
113-2GL007545	ATGGACATGCTGCTCAACCCGCTGAACCGTCGGCATCGGCTGCGGCACGACATCCCGGTCGTGCCCGGCGCTTTTCCCTTGGTCGGGCATCTTCCCGCCGTCGTCTGCGACCTGCCGCGCCTGCTGCGGCGTGCGGAACGGACGCTGGGCAGCCACTTCTGGCTAGATTTCGGCCCTGCCGGACACCTGATGACCAGTCTGGATCCGGATGCTCTCGCACTGCTCCGGCACAAGGACGTGTCCTCGGGGCTGATCGAAGACATCGCGCCCGAATTGTTTGGCGGAACGTTGGTCGCCCAGGACGGCATCGCGCACCGGCAGGCGCGCGATGCGATCCAGGCGGCGCTTCTGCCCAAGGGGCTGACCCTGGCCGGCATCGGCGAGCTGTTCGCGCCCGTC…	MDMLLNPLNRRHRLRHDIPVVPGAFPLVGHLPAVVCDLPRLLRRAERTLGSHFWLDFGPAGHLMTSLDPDALALLRHKDVSSGLIEDIAPELFGGTLVAQDGIAHRQARDAIQAALLPKGLTLAGIGELFAPVIRARVQRWRERGDVTILRETGDLMLKLIFSLMGIPAQDLPGWHRKYRQLLQLIVAPPVDLPGLPLRRGRAARDWIDARLREFVRAAREHASRTGLINDMVSAFDRSDDALSDDVLVANIRLLLLGGHDTTASTMAWMVIELARQPGLWDALVEEAQRVGAVPTRHADLAQCPVAEALFRETLRVHPATPLLVRRALRELRIGQQRIPTGTDLCIPLLHFSTSALLHEAPDQFRLARWLQRTEPIRPVDMLQFGTGPHFCMGYHLVW…
113-2GL007548	ATGGACGTGCAAGAAACCACGGCAGCATGCCGGGACGCCTTCGCCGAACTGGCGTCGCCAGCGTGCATCCACGACCCGTATCCGTTCATGCGATGGTTGCGCGAGCACGATCCGGTGCATCGCGCGGCGTCGGGCCTCTTTTTGTTGAGCCGCCACGCCGACATCTACTGGGCGTTCAAGGCCACGGGCGATGCGTTTCGGGGTCCGGCGCCCGGCGAACTGGCGCGCTATTTCTCGCGTGCGGCGACCAGCCCGTCGCTCAATCTGTTGGCGTCCACGCTAGCGATGAAGGACCCACCGACGCATACGCGTCTGCGCCGGCTGATCTCGCGCGATTTCACCATGGGCCAGATCGACAACCTGCGGCCGAGCATCGCGCGCATCGTCGCAGCGCGCCTG…	MDVQETTAACRDAFAELASPACIHDPYPFMRWLREHDPVHRAASGLFLLSRHADIYWAFKATGDAFRGPAPGELARYFSRAATSPSLNLLASTLAMKDPPTHTRLRRLISRDFTMGQIDNLRPSIARIVAARLDGITPALERGEAVDLHREFALALPMLVFAELFGMPQDDMFELAAGIGTILEGLGPHASDPQLAAADAASARVQAYFGDLIQRKRTDPRRDIVSMLVGAHDDDADTLSDAELISMLWGMLLGGFVTTAASIDHAVLAMLAYPEQRHWLQADAARVRAFVEEVLRCDAPAMFSSIPRIAQRDIELGGVVIPKNADVRVLIASGNRDPDAFADPDRFDPARFYGTSPGMSTDGKIMLSFGHGIHFCLGAQLARVQLAESLPRIQARFPT…
113-2GL007563	ATGTTGAAGGAACTTCTGATCTTCAAGTATCCGGACAGCGGCGGGTACCGCCCTCATCAGGACATCTATCATGTCCCGCACAAGATACCCGAACGCATGGTGCACGCAATTGCATCCATCGCCGTGGACGACTCCGGCCCGGGCAACGGTGGGCTCTTCTTCACGCCAGCTCGCCATAAGGAAGGAATGTTTCCGATGGATGCGGGTGGCGTGATTCACCCGGAGATCGCCGAGGCCTTCGCATGGGAGCCGGTGCGATTGAAAGCTGGGGATGTTTTCATTTTTGACGATTATGCGCCCCATTACTCCTTGCCAAACAAGAGCGATCGGTCGCGTCGTGCGATTCACTTGGTGTTCCAGCGCGCATCCACTGAGGGGCCAACACGCACCGAATACAAC…	MLKELLIFKYPDSGGYRPHQDIYHVPHKIPERMVHAIASIAVDDSGPGNGGLFFTPARHKEGMFPMDAGGVIHPEIAEAFAWEPVRLKAGDVFIFDDYAPHYSLPNKSDRSRRAIHLVFQRASTEGPTRTEYNRMKRAYNPPEEAVADLENLKRPNGIFYRN
113-2GL007564	ATGAACGGCGGCTCGACCTCACCGCTGCGGGGCCGGATTGCGGATGGAACGGCCAACCCCGCCGATCAGCTTTCAGGCACGCTCGACTACCGCGCCTTTGTACCATTTTTGATTGCCTCCATTGTCATTGCAGCAGCTTACGGCACTAGCTTTCTATTGCCGGACTACATGCATGCGCTCGAAACGGATGGTCAAGCCGCTGGTCTTATCATTTCCAGCGGCATGGCTACCACTCTCGTTTCCTGTTGCTTGGCAGGGTGGCTGGCAAAGCGGATAGGCCTATTGCCCACGTTGACTGTCGCATCCTTGTTTATGGCGTTAGCCATGCTTGCCTTTGCCGGCGCTGCCCTCGATACGCGAGCTGCGTACGGTGGAGGCTTGCTGGTGGGCGCTGCCTGG…	MNGGSTSPLRGRIADGTANPADQLSGTLDYRAFVPFLIASIVIAAAYGTSFLLPDYMHALETDGQAAGLIISSGMATTLVSCCLAGWLAKRIGLLPTLTVASLFMALAMLAFAGAALDTRAAYGGGLLVGAAWSVFFILAPLQIIRHLRPSARIQYLTVLSGSQMAGLGLAAPLGHLLAKYTGSLATIYAVLAIACVIAAACVDLTRHATSRLSALAMPDIAITLAATTTLLQKCTALPIAMIAISGCVFAGLSTYQSAYSASRHLNSDLFFLFFTATSVILRFSVAHLMGSLPLRRLALTLILLTAASLVLFLFNDGSTSLYIAASVLFAAGYGLSYSTLNTIAVNLAGEHGVSVPTTSQIFTLAYFLGLFGFPMVGGQLVRGFGPDVMLLSLLSATA…
113-2GL007565	GTGTATGTCCGATTGCCGCCGCAATGTCGTAAATCCGACAAGAGCTGCCGGGGCGATTCCGCACGAAATGCCGTAGGTGGGCATGTTCTTCTCGTCCAACAAGGCGCAGTCGAGATTTTGTGGGTGGCACGGCGGTTGCTATTGAGCAGACGGACCACTGCCGCGGCTACAGGCCAAGCCGCTGCCCCATCCCAAGTCACACAAACGTGCTTCAGTAATCAATCGACGTACCCAGACCCGGACAGAATTTACGCGAGCGCCAACGACAAGAACTTACACGAGTTCAAGGAGGCTTCTGTGGAAATGCTGGATGTCATCGGAATTGGGATCGGCCCATTTAACCTCAGTCTTGCAGCGCTTATTGAACCTACTCCGCTCCGCGCACTTTTCCTGGAGAAG…	MYVRLPPQCRKSDKSCRGDSARNAVGGHVLLVQQGAVEILWVARRLLLSRRTTAAATGQAAAPSQVTQTCFSNQSTYPDPDRIYASANDKNLHEFKEASVEMLDVIGIGIGPFNLSLAALIEPTPLRALFLEKRDALVWHPGLALPNSRLQVSPLKDCVTLVDPTSPYSFLNYLALHGRLYSFVNKRNASTSRQEFIEYYRWVAGRLKTLRFSEVVNDVIPFRDGYRISTNTTTYLARAVVVGVGVEPKIPACARSLLCGTLYHAADYLERPLPQAAEHVLVVGGGQSGAEITEDILTRSVSTQITWSTSRSNFFAIDDNSFVNEAYTPAYSRRFHALPLQQRRDIVEGEMLTSDGISVDLCNRLYEMLYERSVDGTLSDRFRVLPSVVVKGITSHKMG…
113-2GL007582	TTGCTGACCTTTGAGGTTTGCGCTCTGGATGGGAGCTTCCGCTGGCATTTTGATGCCGCTCGATTAGCACCGAAGCAGATCGACCGCATGACGCAGCATTTGCAAACTTTGTTACGCGGCGTGATGGCCGATGCTGGGCAGCCTGTCGGCCGAATAGACATTCTGGCCGCCGACGAACGCACGTATCTACTTGAGGATTTGAATCGGACGGCGGCGCCTTATCCGTTTGAGCTATGTATCCATGAGCTGTTCGAGGCGCAGGTGCAAAAGGCACCGGAAGCGGTGGCGGTGGTCTATGAGAAGGAGAGACTGAGCTATGGCGAGCTCAATGCGCGGGCCAACCGGCTGGCGCATCATTTGATCGAGCTCGGGGTCAAGCCGGACCAGCCGGTGGCGATC…	MLTFEVCALDGSFRWHFDAARLAPKQIDRMTQHLQTLLRGVMADAGQPVGRIDILAADERTYLLEDLNRTAAPYPFELCIHELFEAQVQKAPEAVAVVYEKERLSYGELNARANRLAHHLIELGVKPDQPVAICLERSLAMVVGLLAILKAGGAYLPLDPAYPSARLRQIVGDAEPKLLLCDVAGRTALGAEAVADVTVVDLETATPTWGERPPSNPDPGALGLSSRHLAYVIYTSGSTGIPKGVEMSHGALVNSLAGIGTSKLRTLQFATLNFDVSCQELFICWKDGGVLVLVREETRRHFSDLLEFIEREAIERLFLPFVALNHFAEVWSAQRVQLPSLRELYTAGERLQATPLLRTFFEAHPNARLINQYGSTEISVISEHHLAADPSCWPQMPHV…
113-2GL007583	ATGATTGTGCGTAGTCTGCACGACATTGAAGCAACCGATCACTTCGTCGATTGGGGCAATAGTACGAGCCACCGCCTTCTGACGGATAAGGACGGCATGGGTTTTAGCATCTGCCACACCATCGTGCGCGCTAACACCGTTTCTCTTCTGCAATACCGGAATCATCTCGAAGCCTGCTTCTGCATCGGTGGAGAGGGCGAGGTCGAGGACATGGACGGCAATGTCTTTCCTATTCGCCGAGGCGACATGTATGTGCTTGACAAGCATGACAAGCATCTCCTGCGCGGGGGACCGGACAAGGACATGATCCTCGTTAGCATCTTCAACCCGCCCCTCACCGGAACCGAGCGCCACAAGCTGGACGACCCGGCAGGCTCCACATATTGA	MIVRSLHDIEATDHFVDWGNSTSHRLLTDKDGMGFSICHTIVRANTVSLLQYRNHLEACFCIGGEGEVEDMDGNVFPIRRGDMYVLDKHDKHLLRGGPDKDMILVSIFNPPLTGTERHKLDDPAGSTY
113-2GL007604	GTGGCCGCCGCCAAGGCTTCGTTCAGCACCTCGACCGCTTACCGGATCGAGAAGGATCGACGCCTTCCGTCGCAGAAGAAGGCTCCCCGCGGCCGTCGCCGGCCAGATCCCTTGGCCCGCGTATTTGAGACAGAGATCGCGCCGATGCTGAAGGCCGCCCCCGGTGTGCGGCCGGTCACGATCTTCGAGGAGTTGCTCCGACGCCATCCCGAGCTCGGCGCCGGCATCCGTCGCACGCTGGAGCGCCGGATCCGGGCCTGGCGGGCGATCCACGGCGAGGAGCAGGAGGTCATCTTCCGCCAGACCCACGAACCCGGTCAGCGCGGCCTGTCCGACTTCACCGACATGGGCGAATTGGGTGTCACGATCGCGGGCGTACCGCTCGACCATCGTCTCTAT…	MAAAKASFSTSTAYRIEKDRRLPSQKKAPRGRRRPDPLARVFETEIAPMLKAAPGVRPVTIFEELLRRHPELGAGIRRTLERRIRAWRAIHGEEQEVIFRQTHEPGQRGLSDFTDMGELGVTIAGVPLDHRLYHFRLAYSGFEHAHVVLGGESFVALAEGLQNALWSLGGAPREHRTDSLSAAFCNLDRDAKDDLTRRYEDLCAHYGMRPSRNNRGIAHENGAIESSHGHLKRAIGDALLLRGTADFDDLAAYRGFIDEIASRRNARNAKRIDSERSALQDLPDRRTSDYEEVIVHVTSSGGFTLRKVFYTVPSRLIGHRLRVRLYDDHLDVFVGGTHLLTLPRGRPHPNGKHDQVVDYRHVIHSLRRKPMALLNLVYRDQLFPRKLTAEPSTSCANAY…
113-2GL007612	ATGAGGAAGGCATACGCGCGCCTCCGGGGCGATGGCGCGCGTACGGCAGGTCATCGACGAACACAATGTAGGAGGAATGGTTTGACAAGACAGCGCTCTTTGCTGACGCCTGGTCCATTGTCGCTATCGTTGGCGGTGAAGAGCCAGATGCAGCTTGATCTCGCATCTCGCGATGACGAGTTCAAGGAGGTGACCGCCTGCATGAGGCGGCTGATGCTCAACTTGCTGGGAAACGCTAAGGACTATTCGGTGGTGCCCATTCAAGGAGGGGGCTCCTTTGCAATGGAGGCTGCCCTCTCTTCATTTGTGTCCCGAGCCGACAGGCCGCTCGTCTGCGTAAACGGCATCTATGGCGAGCGTGTTCTACAAATTTTGCGGCTGTGGGGGGTCGAAGCGCTG…	MRKAYARLRGDGARTAGHRRTQCRRNGLTRQRSLLTPGPLSLSLAVKSQMQLDLASRDDEFKEVTACMRRLMLNLLGNAKDYSVVPIQGGGSFAMEAALSSFVSRADRPLVCVNGIYGERVLQILRLWGVEALKLVKRATDPLDPQEIGEYLSRNPGVTHLCFVHCETTTGIVNPLQEIVEEARRCGVKTIVDGMSSFGALNIDLSQRGPDVLVTSSNKCIEGPPGVAFVIASRELLENAAQEPRSFVLDVRDQWRSLERTGEWRSTPPTHIVQATTMALKILHEESIDARRFRYEKVRDDLIKELEGTVSPLLSPELQSPVCVAFSAPPGIVDQEGFDGLYRHLAAHNLYVYSKLHLATRSFRVGCIGEIQSSWIERLGCAFRSYFRSGQARSARPAP…
113-2GL007613	ATGATACCCGAAGCAAGAGAAGTCCACCTTTCGAGGAAAGATCGCAAGGTGCTTGAGGCGTGCTGTCGCTCACCGGTGACGTTGCAGCGCGATTTGAAGCGGGCGCGGATAGTTCTGTTGGCGGCGGATGGGCGCAGCACCCGGTCGATCGCCAAGGAAGTTGGGGTCCAGCCGCGGATTGTCAGCCTTTGGCGGCATCGCTATGCCGACCATGGCCTTGAAGGGCTGCAAGACAAGCCGCGGCCTGGCAAGCAGCCGATTTATACGAAGACGACCGACAAGCGGATTCTGAAGCTGCTGGATAAGCCGCCACCGCAAGGGTTTGCGCGCTGGACCGGCCCCCTGCTGGCCGAGGCGCTGGGCGATGTCGATGTCCAATATGTCTGGCGGTTCCTGCGC…	MIPEAREVHLSRKDRKVLEACCRSPVTLQRDLKRARIVLLAADGRSTRSIAKEVGVQPRIVSLWRHRYADHGLEGLQDKPRPGKQPIYTKTTDKRILKLLDKPPPQGFARWTGPLLAEALGDVDVQYVWRFLRSHKIDLVARKSWCESNDPNFTAKAADVVGLYVAPPAKAIVLCVDEKPSIQALERAQGYLKLPNGRALTGQSHDYKRHGTTTLFAALEVATGKIIATHSKRRRRVEFLDFMNSVTATFPNRKLHVILDNLNTHKKNEDWLKAHPNVQFHFTPTSASWLNQVEVWFSILQGQSLSGTSFTSLKQLQEHIDAYVNAYNDRAEPFVWTKKKVRQRRFKGRRITQL
113-2GL007618	TTGCACGAAGACGCATTCGGCCTACGCGCAGCGAACTGGGCTCGTCAAAAATCGCTCGGCGTCACGATCATTCCGTCAAACGACTTCTCGCTGTATGATCAGGTGCTCGATACAAGCGTCATGGTTGGCGCAATCCCGGAGATCTACGCCGCGAACGGAGAATCCGTTTCGCTCCAAACGTACTTCGCCATGGCCCGCGGATCGCAATGCGGCGAGCAGGATGCGAGTTGCGCCCAGAGCCCGCGGGGATCTGGCGTGCCCGCGCAGGAAATGACCAAGTGGTTCGATACCAACTACCACTACATGGTTCCTGAGTTTTACCGGGGACAGGCGTTCAGACTGTGCTCTCGCAAACCCGTCGAAGAGTATGAGGAAGCGAGGGCTCTTGGCTTTCAGACC…	MHEDAFGLRAANWARQKSLGVTIIPSNDFSLYDQVLDTSVMVGAIPEIYAANGESVSLQTYFAMARGSQCGEQDASCAQSPRGSGVPAQEMTKWFDTNYHYMVPEFYRGQAFRLCSRKPVEEYEEARALGFQTRPVLIGPVTFLKLGKSTDSAFQPLSLLDDLIPVYIDLLHELAKRGASWVQFDEPCLVLDLDEAARNSLLHAYNRFAKEGPAIKIMLASYFGALGDNLDTALSLPISGLHVDLVRAPELLDQIVADGRSDLVMSLGVIDGRNVWRSNLPSLRQRLKPSIAKLGRHRVQLAPSCSLLHVPVDVELETGLASDVKSWLAFSVQKMRELAILARVLAGDQNVGLALAESECAATARRTSPKIHNANVAVRMRAIDQTMRQRATPFARRSE…
113-2GL007619	ATGTGGGGCGTTGTTGAACTTGGCCAAAACGACTTTATTTTCGTTTCGTGGACCAGACACCGGGACAACAAATCGGACGAACAGTACGTTATCGCCTGGAAGATCGCCCTCGACGGCACGCTTGAACTTGCGTCGACTTATGCGAAGCCGATGGAATTGGGCTGGCGCGCCCTGGCGCTCTCCCTAATCGCCAGTGAAGTCGCAGATGGCGAAAGGGACGCAAATCTTCGCTTTCTGCATGATCCGGCCAACTTCAACTTTGTGACTACCCCGCAAGGCCGGCTCGGCGATCTTCTGCGGCAGGGCCGCTGCACTATCATTGAACCAGTTGGAGTGGACTACTTACCGAAGCGGAATGATAAACCGGCCGAGAAGGGTGGCGTGTGGCGCGTTCTGCTC…	MWGVVELGQNDFIFVSWTRHRDNKSDEQYVIAWKIALDGTLELASTYAKPMELGWRALALSLIASEVADGERDANLRFLHDPANFNFVTTPQGRLGDLLRQGRCTIIEPVGVDYLPKRNDKPAEKGGVWRVLLLVNCSIQGPRYFTHNGVITFEKREGQDWEPQSSFAKRIAKFPPGSWFQRTEPKEEEDLGEPRPE
113-2GL007623	ATGAACGCTTCACCCGAAAAGCAATGTCCTGTATCCCACACCGCGGCTGCGACCTGGGATAATCTGTCGCCGCTACTTGTCGAGATCCGTGCGCGTCGCAACGAGTTTGGCCCCGCGCAGGAAATTCCAAAAGAGATCATCGACGGCTTCAGGCGCATCGGTATCTATCGGGCTATGGTCGCGAAGCGATTCGGCGGCGAGGAGCGAACACCAGCCGAATTTTGCCGCCAGATCGAGCGCATCTCCGAGGCCGACGGATCCGCCGGTTGGGTCGCCAGCTTCGGGGATGGAGCTCGCTACCTCGCTGCTCTTCCGGACGACACGCTTCGAAAAGTGTACGCCAATGGACCTGACGTCGTATTGGCGGGTGCGCTCTTCCCGCTCCAGCCCGCCAGGCGA…	MNASPEKQCPVSHTAAATWDNLSPLLVEIRARRNEFGPAQEIPKEIIDGFRRIGIYRAMVAKRFGGEERTPAEFCRQIERISEADGSAGWVASFGDGARYLAALPDDTLRKVYANGPDVVLAGALFPLQPARRCAGGFVVNGVWPFASGSPGADLIGVGIKLEDDPAGDLPRVAVIPAEKVTIRPNWDVIGLRGTGSHDVVVSDVIVPEQWTLIRGGPATLDGPIYRYPSVAFAAQAHAVVGIGIARAAIDEVIAMAGSRASITGAPVMAERGYVQLEIAKAESMLRSARSFFYEATEELWKQALTGGVNLSTTMQVRLAATNAARQGAEVCRISSGLAGTEALYTSSNLARAMCDSFVVAQHAALNEGTLQSAGLALLGTAIQPGFP
113-2GL007625	ATGAAATTCCGTCCGCTTCACGACCGCGTCGTGGTCAAGCGTATCGACGCAGAAGAGAAGACCGCCGGCGGCATCATCATCCCCGACACAGCCAAAGAAAAGCCATCGCAGGGCGAAGTCATTGCAGTTGGCCCGGGCGGCCACGATGATAGCGGCAAGCTAATTCCGATCGACATCGAAGTCGGTGATCGCGTGCTGTTTGGCAAGTGGTCCGGCACCGAGGTCAAGATCGATGGGCAAGACCTGTTGATTATGAAGGAGAGCGACGTGATGGGTGTTCTCACCGATGTCTTCTCCAAGAAGAAAGCCGCCTAA	MKFRPLHDRVVVKRIDAEEKTAGGIIIPDTAKEKPSQGEVIAVGPGGHDDSGKLIPIDIEVGDRVLFGKWSGTEVKIDGQDLLIMKESDVMGVLTDVFSKKKAA
113-2GL007626	ATGCTGCGCGGTGTCGACATTCTCGCCAACGCCGTGCAGGTCACGCTCGGTCCGAAAGGCCGCAACGTCGTGCTCGACAAGTCGTTCGGCGCACCTCGAATTACCAAGGACGGCGTTGCCGTCGCCAAGGAGATCGAGCTCGACGACAAGTTCGAGAACATGGGTGCCCAGATGGTGCGTGAGGTCGCTTCGAAGGCTGCGGATGCTGCTGGCGACGGTACCACCACCGCGACCGTCCTGGCCGCTGCGATTGTGCGAGAAGGCGCCAAGTCGGTTGCCGCCGGCATGAACCCGATGGACCTCAAGCGCGGTATCGACCTTGCGGTCGAGGCTGTGGTTGCGGACCTTCAGAAGAACTCCAAGAAGGTCACCTCGAACGACGAGATCGCCCAGGTCGGC…	MLRGVDILANAVQVTLGPKGRNVVLDKSFGAPRITKDGVAVAKEIELDDKFENMGAQMVREVASKAADAAGDGTTTATVLAAAIVREGAKSVAAGMNPMDLKRGIDLAVEAVVADLQKNSKKVTSNDEIAQVGAISANGDQEIGKFLADAVKKVGNEGVITVEEAKSLETELDVVEGMQFDRGYISPYFVTNADKMRVEMDDAYILINEKKLSSLNELLPLLEAVVQTGKPLVIVAEDVEGEALATLVVNRLRGGLKVAAVKAPGFGDRRKAMLQDIAILTGGQAISEDLGIKLENVTLNMLGRAKKVMIDKENTTIVNGAGKKADIEARVAQIKAQIEETTSDYDREKLQERLAKLAGGVAVIRVGGATEVEVKERKDRVDDAMHATRAAVEEGIVPG…
113-2GL007641	GTGCCGACCATCATCAACCCGTATGACCTATTCGCGCTCGAGGCCGCGCTGGGGCTGCGCGATCGGTTCGGTGGCGAAATTACCGTGCTTACCATGGGGCCGCCATCGGCAGAGGAGTCGTTGCGAAAGGCGCTGACTTATGGTGCTGATCGCGCCGTCCTACTTACTGATCGCTGCTTTGCGGGCTCGGATACGCTGGCCACTACGTATGCGCTTGCAACAGCGATCCGGAAAATTGGCAAGGAATATGGTCCGGCAAACCTCATCTTCACGGGAAAGCAGACCATCGACGGCGATACAGCGCAGGTTGGTCCTGGCATCGCGAAGCGACTGGGCGTAGGGCAGCTAACTTACGTTGCGAAGGTCAGATCCGTGGACGTCGCCAATGAAACAATTGAA…	MPTIINPYDLFALEAALGLRDRFGGEITVLTMGPPSAEESLRKALTYGADRAVLLTDRCFAGSDTLATTYALATAIRKIGKEYGPANLIFTGKQTIDGDTAQVGPGIAKRLGVGQLTYVAKVRSVDVANETIEAERRSEGGVQVLHTRLPCLITMLEATNQIRRGAMADALRAARAKIVKWSAQDAGVEDISKCGLKGSPTVVKRVFAPPARAERAALVESAEQPAQALIDAIFLNQPKLETDLATLARDARSGLSGQC
113-2GL007643	GTGGGTCTCGATCTGCCAAATGACAATCTGATCCGAGGTCCGCTGCCCGAAGCACATTTGGATCGCCTCGTTGACGCTGTTAATGCGCGCGTTGATCGTGGAGAACCGAAGGTGATGTTACTCACCGGCGCATCGCGCGGAATTGGCCATGCCACTGCCAAGCTATTCTCGGAGGCAGGCTGGCGCATCATTTCTTGCGCACGCCAACCGTTCGACGGCGAGCGATGCCCCTGGGAGGCTGGGAATGACGATCATTTCCAGGTCGACCTCGGCGATCATCGAATGCTGCCGCGCGCAATCACCGAGGTTAAGAAACGCTTGGCCGGTGCGCCCTTGCACGCGCTGGTGAATAATGCGGGTGTGTCGCCGAAAACGCCCACAGGCGATCGGATGACATCG…	MGLDLPNDNLIRGPLPEAHLDRLVDAVNARVDRGEPKVMLLTGASRGIGHATAKLFSEAGWRIISCARQPFDGERCPWEAGNDDHFQVDLGDHRMLPRAITEVKKRLAGAPLHALVNNAGVSPKTPTGDRMTSLTTSTDTWMRVFHLNLVAPILLAQGLFDELRAASGSIVNVTSIAGSRVHPFAGSAYATSKAALASLTRELAHDYAPHGIRVNAIAPGEIRTDMLSPDAEARVVASIPLRRVGTPDEVAKVIFFLCSDAASYVTGAEVPINGGQHL
113-2GL007660	ATGAAAAAGATTCTTATTCTGACTGCATGCATCGGCGCACTCTGTGCGGCCGCCCCCTCATTCGGCACGGATCTGGCCGGGCAGCCCGTCAAGGTCAAGGCGGCACCGCTGCCGGTCGCGGCCCCGATTATCGATTGGTCCGGCTACTATATGGGCGCAAACGGTGGCTGGGGAACGAGCCACAATTGCTGGGATTTCAATGGCATCACTTCCGAGGGCTGCCATAATTCGACTGGCGGTACCGTTGGCGGCCAGATCGGCTATCGTTGGCAAATCTTCAACATGGTGTACGGCCTCGAAGGCCAGGGCAACTGGGCCGACTTCCGCGGCTCCAATGTCAGCACCGCCTTCCCGACAGACACCGTTGGCACCACGACAGATGCATTCGGCCTACTCACG…	MKKILILTACIGALCAAAPSFGTDLAGQPVKVKAAPLPVAAPIIDWSGYYMGANGGWGTSHNCWDFNGITSEGCHNSTGGTVGGQIGYRWQIFNMVYGLEGQGNWADFRGSNVSTAFPTDTVGTTTDAFGLLTGHIGYAFNAVLLYGKGGAAVTSNTYYVNSVATGTELGKNNDVRWGGVLGAGAEVSLTPNWSAGVEYNHLFMQRSNISFPAALGADRAHQDVDLITARLNYKFGWPFAR
113-2GL007665	GTGCCACACGCCGCCGCGAGCTCACTTCGGGCCAATCAGGCCGCATATTCATGGCCGGCAGACATGGACCCGAACTACGCCATGCGTGATTGCCTTCTTGCGACGACCTCGCCCCGGACATACTCGGCTACGGCAGCACTTTCTTTCAATTTAAGACCAAGGGGCAAGCAATCTGGGCTTGCTATCGCACTTTCGCTAGCGGCTTGTCTGGTCGGCAATCCCGTACTGGCACAAACCGCGAGCGGACTTGATCCTAGTAACCACCCTGTGGATCAGGCCAGCAAAAGAGGAAAGACTTCCGACCGGGCCGCAAAGCTCCCGATCGACCTGATCTGTCAGGCAATCCGCCCTCCTGCCCCGGCGCGAGCAGCAGGTCCCGGAGTGCCTTTGGAGAAGCGC…	MPHAAASSLRANQAAYSWPADMDPNYAMRDCLLATTSPRTYSATAALSFNLRPRGKQSGLAIALSLAACLVGNPVLAQTASGLDPSNHPVDQASKRGKTSDRAAKLPIDLICQAIRPPAPARAAGPGVPLEKRGNADRAAQTRPQKTIDPFQRYDNLREKGLWFPIPGPADTIDQDKGGVRSALADVGIGYIGWTHNSFASNQLPHAARSTIANQLYMGQNPTFASANFMIVTYDLSRFGIADGQIVVGAEQQYWTWDRPGPDRVGLNTLAYYQTFFNRTLELKLGYLRNQNEFTGTLFGGITGSNMSALFQAGMSTNAAPTPAANLKYNFDARLYNKVSVQRSISPDGAYAHITENPTGLKWSTANAGILLVEEAGYKSKAAPGVPDTWLRAGVGLNR…
113-2GL007693	ATGTACAAGCTCGGCGCTTTCATGCTTGCGCTGCTGGGTCAGCAGGGATTGGCAGCCGCGCAGGCTCCGGCCGACAACATTGCAAAGCCGCTGCTGGTGCCGTCCGATTACGAGCGAGCGCTAACGATCGGCGCTCAATATAACCAGCTCACTGTCAATATGCCCGACGTTCCGTTCTGGCTCGCAGAGGGCGAAGCGTTCGTCTACCGACGGACGACTCAAGGCAAGCACCAGTTCATGCAGGTCGATGCTGCCACTGGCGGAAAGCAGCCGGCTTTTGATCATACCCGCCTCGCGGCGGCGCTGGCCAGGGCAAGCCTCGAGAACTATAAGGCCGACAATCTGCCGTTCGACCGTTTCGAGCTGGCCGACGATGCTCGCATGATCACCTTCAACATC…	MYKLGAFMLALLGQQGLAAAQAPADNIAKPLLVPSDYERALTIGAQYNQLTVNMPDVPFWLAEGEAFVYRRTTQGKHQFMQVDAATGGKQPAFDHTRLAAALARASLENYKADNLPFDRFELADDARMITFNIDNTRWTCDLVSYGCTANAMHPDVHQQMGYDPTPPAENDPENTSISPDGKWLAYTTKYNIFLRSEDGLQDIPLTWDGSEGNYYAFSTLRWSPDSRHLAAYRIRPGHKRQIHYIESSPTDELQPRYSTMTYPKPGDALPLLQPVLFDIIMQSKIEIDNASFPNPYHLSPIKWWKDGRGFTFEYNQRGHQLYRLVEVEAAAGKVRSLIDERSITFIDYQPLVMDQQKTGKFFRYDVEDGKEIIWASERDGYEHLYLFDGRTGELKNQIT…
113-2GL007701	GTGTGGTCGAACCAGCCTGATACTGGTGGCATCAAGAGCTATCCCCACGAGGGTTTCAATGTCGGCAAACCGCTCAGTTCGATCAACACTCTGATCTCGAACTTCAATCAGGAAGTTCCGACTAGCGGCGCCTGGGACGTCGCCTACGATATCTGGGATAGCTCAAATCAGTATGAGATAATGCTCTGGACGAATTACACCGGCAATCCCGATGGTGGCGGCAACGTCAAGCCCATTTCTTACAAGTACGCTTCTTCCGGGGCGGCGATACCGATCTACACAAATGTCGATGTAGGCGGAGCGACTTGGAACGTGTTTCAAGGAGAAAATCACCATAAGGTCATCTCATTCCTGCGCACTTCGAAGACCAACAGTGGGACGGTGGATATCAAGAGTGTC…	MWSNQPDTGGIKSYPHEGFNVGKPLSSINTLISNFNQEVPTSGAWDVAYDIWDSSNQYEIMLWTNYTGNPDGGGNVKPISYKYASSGAAIPIYTNVDVGGATWNVFQGENHHKVISFLRTSKTNSGTVDIKSVLQWIKSKGYFGEINVGNVQYGVEITSSPGGMNFNFNNWTLTSR
113-2GL007717	ATGGCGGGCCTTTACGGTCCGGCTCACGCGGCGGACCTGCCGGTCAAGACCGCGCCGCCGATTACGGCAGCGCCGTCGACCCTGTGGAATTGGACCGGCATTTACGTCGGCGCGCATCTCGGGGGCGCATTCGGTTCAAGCGATTGGCAGACCGCCACCGGGCTGCAGGCGGATTTCTCCAACAGAGGTTTCCCCGGAAGCGGCAACGCCGAAGGTCTGCTTGGCGGCGGCCAGATCGGCGTTAACTATCAGTTTGGCACTTGGGTGACCGGACTGGAGATCGCGGCAAGCGCCGCCGATGTCGACGGCTTTGCGAAATGCGCGAATCGTGCGGACAACCGCTACGGCGTGATCAGCTTTACCTGCGACAATCGCGTCACCTCGCTCGGCACGATTGCT…	MAGLYGPAHAADLPVKTAPPITAAPSTLWNWTGIYVGAHLGGAFGSSDWQTATGLQADFSNRGFPGSGNAEGLLGGGQIGVNYQFGTWVTGLEIAASAADVDGFAKCANRADNRYGVISFTCDNRVTSLGTIAGRLGQTWGNLLIYGKAGAAWATDESDARTSHYINKFNQSGTRWGWMGGLGLEYAFSPNLSAFVEYDHFDFGSKDSNYVDQFNNASTVGFRQRFDMIKAGVNYGLGGPILNARADAATTPVLLGGWTIEAGSRYFGSTGRMQKDLYGLRPTHLVSRLIYGDQTGHAAETFFRFDHKSGFFARGNLGLGPLVDGKLNDEDFPYINYSNTNSDMKSGRFTYGTADVGYNFINDDGRRLGAYVGYHSFYERANGFGIQQQATNGPPLEAS…
113-2GL007787	ATGCTGAGCGACACATCCAAATTCTTCGCCTCCATTCGCATCAACAAGCAGGAAGCGCAGGAGGAGCGCCGGACCGCGGTGCGATGCGAATGGCCTGATTGCCAGAACAAGGCAACCCATCCCGCGCCAAAGGGCCGCCACAATGCGCGCGAATATTGGCACTTCTGCATCGAGCATGCTCGCGAATACAATCAGTCCTACAATTTCTTCTCCGGGATGGACGCCGAAGCGATCGCGCGCTACCAGAATGACGCGCTGACGGGCCATCGTCCAACTTGGAAAATCGGCGAGCCCATCAGCGCCCGCAAGATGACCGGCAGCCCGGCCCATTCCGAGGACGACTGCGATGCTTTTTGCATGCTCGCTGAGCTGAAGGGACGCGCCCGCGCGGAGGCCAGG…	MLSDTSKFFASIRINKQEAQEERRTAVRCEWPDCQNKATHPAPKGRHNAREYWHFCIEHAREYNQSYNFFSGMDAEAIARYQNDALTGHRPTWKIGEPISARKMTGSPAHSEDDCDAFCMLAELKGRARAEARPETRKLFNAKRKALQVMGLNVDATLGDIKARYRAMVKRHHPDANGGDRSTEQRLVEIIKAYHYLKTVVRES
113-2GL007806	ATGAACAGGCGATTGGAAATCCATAGAGCGGATGATGGATATATTATCCCGCTCAGCGAGCTGGATGTAAGCGAGGGCAAGCGCTTTCAAGACGACAGCATATGGGGTTGCTTCGAGCGGTTGCGAAGAGAAGATCCCGTTCACTACTGTCAAAATAGCGCTCATGGTCCATATTGGTCAATAACGAAATACCGGGATATCGTAGCGGTCGACACAAACCACCACGCGTTTTCGTCACAGCAAGGTGTCACCATTGTCGAGGTGCCTGATAAGCACTGGACCCCAAGTTTCATCAAGATGGGGCCTCCCCAGCACGCCGAGCAGCGCAACACGGTGAGTCCGATCGTCGGGCCGGAAAGCCTGACGAGGCTCGAAACCTTGATCCGCTCTCGGGTCCGG…	MNRRLEIHRADDGYIIPLSELDVSEGKRFQDDSIWGCFERLRREDPVHYCQNSAHGPYWSITKYRDIVAVDTNHHAFSSQQGVTIVEVPDKHWTPSFIKMGPPQHAEQRNTVSPIVGPESLTRLETLIRSRVRMILDGLPRNEVFNWVTKVSIELTTQTLATLFDFPFEDRRLLTYWSDAAVTTPKAGYAIDSWDKRSTILSECLDYFTRLWNERINAEPRLDLISLMAHSPVTRHMEPTEFLGNLILLIVGGNDTTRNSITGGLLFMSQYPSELRKLTDNPKLISSAVSEIIRYQTPIAHMRRTAAIDSIVGGKPIRTGDKVVMWYISGNRDEEVIENANSFVIDRKNVRQHLSFGFGIHRCLGRHLAELQLRVLWEEILDGGLKIKVVGEPERIASN…
113-2GL007808	ATGTCGCAAAGGATCGGCGCTGATAGCGAGTGCACCGTGAATGAAGGGGCAGAGCACTACTCAGATCCGAAAGACAAGCTTTCATCAGATGGCGAGTTCGTTCGGTACTGGAGCCGGGCTGCCGACCGGCTGCTGGCGGTTGCTGCTGTTAGGAGGCGAACCGAGGAGGCAATCAGAAGGACCGGGATTGGCTTGCAGCTATCCTCCGAGAACCTTAGCGGTCATGACCTATCAGATTTCCCGCTGCGACGCTGTACCCTCAATCGCGCGCAGCTCTACGGAACAAAGTTGGATCGAGCAGATCTTTCTGAGGCGAACCTTATCTGTCCGGGGCTAGAGCGGGCAAGTTTCATGGGGGCCAAGCTCGATTTTGCCTATATGCATGCGATGGCAGCGCAG…	MSQRIGADSECTVNEGAEHYSDPKDKLSSDGEFVRYWSRAADRLLAVAAVRRRTEEAIRRTGIGLQLSSENLSGHDLSDFPLRRCTLNRAQLYGTKLDRADLSEANLICPGLERASFMGAKLDFAYMHAMAAQVCNFDDASLRNVIDATGSLFHGCSMKRTRFDNAMLSGLLVYQCDASDAVFDGAELQGSTINECFLPSASFRFAKLSQVTITKAHLADCSFFQSKGDCLSIVRPISIDGLVLEGAHLPYLRLSKVSGRIRARALSAPFADLHLSNLAGAELEQADLTEARLLSVGLSDANLVGAVLTGASIHSCQLNGADLSSASGESISITESTMRAAKFTGFRGRCAFVRDCDLEHADLSQAYLYRSMITGDPPQSMALNHANFEGSNLVQAYLA…
113-2GL007831	GTGTCACCTGGATTTTCTGGAGAAATTCTGGTCGAGGTCGTTCAGCGCCGGCTCGAAGATATTGGATCATCTCAAGCCACAGCCATCACCCGCGGGAAGGCAGGCGCTTCACTGAGCTTGCGATAA	MSPGFSGEILVEVVQRRLEDIGSSQATAITRGKAGASLSLR
113-2GL007874	GTGAAGCCCGGTTTTCAAGCGCAGGAAGAGGAAGGGCAGAGTGCGTTTGAGACGCTGACCGAAATGAGCTTTCCGGAGAAATGGAAGATCATCTTCTTTTACCCAAAGGACTTTACCTTCGTCTGCCCGACAGAGATCGCAGAATTTGCTCGGCTTTCCAAGGAATTCGCTGACCGAGATGCGGTTGTACTGGGTGGCTCGACTGACAACGAGTTCTGCAAGCTTGCTTGGCGGCGCTCACATGTCGACCTGCACAATCTACCAATCTGGCAATTTGCCGACACAAAGGGAACGCTCGTCGATGGCCTCGGGGTGCGTTCACCCGAAGGGGTTGCCTATCGTTATACCTTCATTGTTGACCCCCAAAACACGATTCAGCACGTCTATGCGACCAATCTG…	MKPGFQAQEEEGQSAFETLTEMSFPEKWKIIFFYPKDFTFVCPTEIAEFARLSKEFADRDAVVLGGSTDNEFCKLAWRRSHVDLHNLPIWQFADTKGTLVDGLGVRSPEGVAYRYTFIVDPQNTIQHVYATNLSVGRSPKDTLRVLDALQTDELCPCNREIGGETLKVA
113-2GL007877	ATGATTGAAGAGAGATTCGATGCGATCGTGGTCGGAGCCGGTATGGCCGGCAACGCGGCGGCATTGACGATGGCCAAACAGGGCATGAAGGTGCTGCAGCTCGAGCGGGGCGAATATCCCGGATCGAAAAATGTGCAGGGGGCCATCCTCTATGCCGACATGATGGAAAAGCTGATCCCCGAGTTTCGAGAGGAGGCGCCACTCGAACGCCACCTGATCGAACAGCGGTTCTGGATGATGGACGATCGCTCGCATGTCGGCATGCACTACCGTTCGGAGGACTTCAACGAGCAGAGGCCGAACCGCTATACGATTATACGCGCCCAGTTTGACAAATGGTTTTCTTCAAAGGTGCGGGAAGCTGGCGCGATCGTGCTTTGCGAGACCACCGTCACAGAG…	MIEERFDAIVVGAGMAGNAAALTMAKQGMKVLQLERGEYPGSKNVQGAILYADMMEKLIPEFREEAPLERHLIEQRFWMMDDRSHVGMHYRSEDFNEQRPNRYTIIRAQFDKWFSSKVREAGAIVLCETTVTELAQDDRNRVVGVRTDRRDGEIHADVVVLAEGVNGLLGTRAGLRARPAPDNVALAVKEMHFLPRETIEARFNLKGDEGVVIEAAGTISRGMTGMGFIYANKECISLGIGCLVADFQRTGQTPYGLLDEFKRHPSVAPLIAGSEVKEYSAHLIPEGGYKSIPQLYGEGWVVVGDAAQLNNAVHREGSNLAMTSGRIAAEAIGLVKSRGEPMSATNLSIYKKMLDDSFVIKDLKKYKDLPPLMHTHSENFFLTYPQLISKAMQNFVRVD…
113-2GL007879	ATGATCAGCTCATCCCCAGCAACCGGTATTCTAGATCGACTCGGCAAGGCCTCATCGGCAGAGGAGTTTTTTTCGCTGCTTGGCGTCGAGTACGACCCTAAGATCGTGAATGTCGCGCGCCTTCACATTTTGAAGCGCATGGGACAATACCTCGCACAGGAGAAATTTGCTGGTGCCGCAGAGCCGGAAATCAGAACTCGATGCAAGGCGATGCTGGAACGGGCATATGGAGATTTCGTGGCATCGTCACCGATCGACGAGCGAGTGTTCAAGGTTTTGAAGGATGCCGTCTCAGACTCCAAGAAGGCTGCGGCCTTCGTTCCTTTGAGCGAGTTGAAGTGA	MISSSPATGILDRLGKASSAEEFFSLLGVEYDPKIVNVARLHILKRMGQYLAQEKFAGAAEPEIRTRCKAMLERAYGDFVASSPIDERVFKVLKDAVSDSKKAAAFVPLSELK
113-2GL007880	ATGTCCGAGCCGCACGTCCTTCCGTTCACGACTGCCTGTGCTGCTGACGCCAATAGCCAGTTGCACAAGGGAATTTCAACCTACCGGCTGCTCACCGGTGAACATCCTGCAAATGCCGATATCGCCATCGACAGCAATCTCGATCGCCATGCCCTGGCGTCTATCCTGGCGGCTGCCACGATGGATGGTGGCTGTCTGTCTGAGAAAGTTGGCCTGTCCGGCGTTGAATTGGCGGTCTTACTGGAGCAGCACTTTCTCCCAACCGGGATCAGGGCCCCGGAGCAGGCCGCGCCCTTCAAGCGGGAAGAGGATGAGGAGATCGCAATGCTTCGCGATCTGTTGCTCAAGCATCGCTCGACGGAAGGGGATATCGGCCGGTGGCTGGCTGCGATGATCGCG…	MSEPHVLPFTTACAADANSQLHKGISTYRLLTGEHPANADIAIDSNLDRHALASILAAATMDGGCLSEKVGLSGVELAVLLEQHFLPTGIRAPEQAAPFKREEDEEIAMLRDLLLKHRSTEGDIGRWLAAMIARRAMEPDHLWEALGLRDRGELSLVMSRHFAPLAASNVNNMRWKRFFYRMLCEDEGLAMCTTPVCNQCNEFNICFGEESGESRMAERRRDLLLQAAAWPAVSSGRASETPGETAVASLSEKASPHL
113-2GL007881	ATGGAGAGCAGCATGGCTTCACTAAGACAAATCGCCTTCTACGGGAAGGGCGGAATCGGCAAGTCCACCACTTCGCAGAACACGCTAGCGGCGCTGGCAGAGATGGGTCAGAAGATCCTGATTGTAGGGTGCGATCCGAAAGCGGACTCGACTCGCCTTATTCTGCACGCCAAGGCTCAAGACACGATTTTGAGTCTTGCCGCGAGCGCCGGCAGCGTGGAGGATCTAGAGCTCGAGGACGTAATGAAGGTTGGCTACCAGGACATTCGCTGCGTTGAGTCCGGTGGCCCTGAGCCAGGTGTCGGCTGCGCCGGCCGCGGTGTCATCACCTCGATCAATTTTCTTGAAGAGAACGGAGCCTACGAGAACATTGACTATGTTTCTTACGATGTGCTTGGC…	MESSMASLRQIAFYGKGGIGKSTTSQNTLAALAEMGQKILIVGCDPKADSTRLILHAKAQDTILSLAASAGSVEDLELEDVMKVGYQDIRCVESGGPEPGVGCAGRGVITSINFLEENGAYENIDYVSYDVLGDVVCGGFAMPIRENKAQEIYIVMSGEMMAMYAANNISKGILKYANSGGVRLGGLICNERQTDKELELAEALAKKLGTQLIYFVPRDNVVQHAELRRMTVLEYAPDSKQADHYRKLAAKVHNNGGKGIIPTPISMDELEDMLMEHGIIKAVDESIIGKTAAELAAS
113-2GL007884	ATGATCCGCCTGCGCGTGCTTGGCGTTTTGCCGGATACCGCAGGCAGTTCCGTCAACGTTCCAGGGACGCCGTTGCTGTCATCACCCAACTCTGGGCTTTCGATCAGCGATCAAGCTATACCAGAGCTCGACATCACCTATTTCTTCACAGCTAACTTAGCCGCCGAACTCATTCTCGGCGTGACCAGCCATCACGTCAGCGGCAATGGCGCGCTCACAGGGCTCGATATCGGCAAAGCCTGGCTCTTGCCTCCTACACTGACCCTGCAATATCACTTCACCGATTTTGGGCCGCTTAAGCCCTATGTCGGCGCGGGCATCAACTACACTGTATTCTTCAACCAATCGGCAGCCAATACTTCGCTCGCCGGGCTTTCCGTCACGGATCTAAACATCAAA…	MIRLRVLGVLPDTAGSSVNVPGTPLLSSPNSGLSISDQAIPELDITYFFTANLAAELILGVTSHHVSGNGALTGLDIGKAWLLPPTLTLQYHFTDFGPLKPYVGAGINYTVFFNQSAANTSLAGLSVTDLNIKNQFGAAVQFGFDYMLDRHWGLNFDVKKLWLRPEYSATLNNAIAVTGRAHIDPWLVSGGVAYKF
113-2GL007888	GTGATCTCGGTCGTGGAGCGCGGAAAATATATCAAAGCAGCGGTCAATAGCGGGAAGATCATGCAGTCCATAACCGAGCATAAGGGCTGCCGCGCTTCGGCGAAGACCGGGCGGGCGAGCTGCGGCTCGCAGGCCGGCCGAGGCGATCTGCCGGTCGAAATCTGGGAAAGGGTGAAAAACCATCCCTGTTACAGCGAGGATGCGCACCATCATTACGCTCGCATGCATGTCGCGGTCGCACCTGCCTGCAATATCCAGTGCAACTACTGCAACCGAAAATACGACTGCGCCAATGAATCGCGTCCGGGTGTGGTGAGCGAGAAGCTCACCCCTGAGCAGGCAGTGAGAAAAGTGATCGCGGTCGCGACGACCATTCCGCAGATGACGGTACTTGGCATC…	MISVVERGKYIKAAVNSGKIMQSITEHKGCRASAKTGRASCGSQAGRGDLPVEIWERVKNHPCYSEDAHHHYARMHVAVAPACNIQCNYCNRKYDCANESRPGVVSEKLTPEQAVRKVIAVATTIPQMTVLGIAGPGDALANPAKTFKTLALVTEAAPDIKLCLSTNGLALPDYVDTIVRAKVDHVTITINMVDPEIGAKIYPWIFFNHKRYTGIEAARILTNRQLQGLEMLSERGILCKINSVMIPNINDDHLVEVNKAVTSRGAFLHNIMPLISVPEHGTAFGLNGQRGPTAQELKTLQDACEGKINMMRHCRQCRADAVGLLGEDRSAEFTNDQVMKMDVHYDLEMRKAYQKRVENERVSKVAAGQKELAGVSGEMSAITVLVAVATKGSGLINEH…
113-2GL007892	GTGATCAACCTGACCGATAGCGCAGTCAATGCAATCAAGAGCGCGATTTCATCTTCGGAGCGGCGGGCGGGTGGTCTGCGCGTCATGATCGAAGCAGGCGGCTGCAATGGATTCAAATACAAGATGGGCATCGCCGATGAGCCAAAGCCTGACGACACCGTGATCGACTGCGATGGGCTCAAGGTGTTTGTCGATAGCAAGAGCCGAGAGCATCTGGCCGGCACAACCATCGATTTCGTGCTGGCACCGGAGAGCTCTGGCTTTACCTTTCATAACCCGAACGCGGCCACCAACTGCTCCTGTGGAAAATCATTCGGCTGA	MINLTDSAVNAIKSAISSSERRAGGLRVMIEAGGCNGFKYKMGIADEPKPDDTVIDCDGLKVFVDSKSREHLAGTTIDFVLAPESSGFTFHNPNAATNCSCGKSFG
113-2GL007893	ATGACCGCTATCGAGAACACTGCACTCGGCAGACTTGAGAAGGAGAGCCGCCTTCTCAACGCCGTATTCAAAGGCGCGACCACCAAGCCGGGCCGGTTCGGCTTTCGCGGCGACGTCGCACTAAAGTTCCAGACTCAGGTCGCGGACGAGAAACGACCGCCAGACTATTCCATTGAGCAGGTTCTGACGATCGCCCAAAACGGAGAACGCACTATCCCCGTGCTGGCCGGCTACCTACATTCCTTCGCGTATCTTGTTGACGTCGCGACCGTCCTCGACGGTGCCTTGAGCCCAATCGGCAGCTATTTCATTTTCTGCAACAACATCGATTTGCTGGCGAAGTATCGAGTTAAGCTCGGCGATATTAACTTCCACGTCTTACCCTGCGATGAATCCACG…	MTAIENTALGRLEKESRLLNAVFKGATTKPGRFGFRGDVALKFQTQVADEKRPPDYSIEQVLTIAQNGERTIPVLAGYLHSFAYLVDVATVLDGALSPIGSYFIFCNNIDLLAKYRVKLGDINFHVLPCDESTVWKEMMDLVGLNKDDIKKLDPAGKLDYLLDATRDLDLSYEEISYDDGLKRMEAVKNRNENRPV
113-2GL007894	ATGCAGCCAACTCTCGTCTATGCGATTTGCAGCTTTAACGACATTCCGAGCCGCCAGGCCATCGGATTTCATCTTATGGTCCTCGAAGATGACGGCAATCACCGGCCGTGGCCCATCATTGTGGTGCGATGGGGCAAGAAGGTGCTTGGCTATGTCAATAAATGCCCGCACCACAGCGTCAATTTGGACTGGGAGCAGAACGAATTCCTCGATCCAAACGGTATCCGGCTGATGTGCGGCAAGCACGGTTCGACCTTCGAACTCGGCACCGGGCGGTGCGTCGAAGGTCCATGTCAAGGTAGAGCGCTTACGCCGATCGCGTTGGTAGTTGTGGATGGCGACATCTGCGCCGTCGGTGTGCATCTCGCGGAGGACGATGCATGA	MQPTLVYAICSFNDIPSRQAIGFHLMVLEDDGNHRPWPIIVVRWGKKVLGYVNKCPHHSVNLDWEQNEFLDPNGIRLMCGKHGSTFELGTGRCVEGPCQGRALTPIALVVVDGDICAVGVHLAEDDA
113-2GL007898	ATGTCATTTGCAACGCGAGACGGCCGCGACTGGATGCCACAATACCTAGCCTCGATCGATGCCAAGAAGTGCATCGGCTGTGGCCGCTGTTTCAAGGTGTGCGGTCAAGATGTCATGACTTTGAAAGGCATCAACGAGGAGGGCGAACTCGTCAACCTTGACAATGACGCGGACGATGAAGTCGAAAAAAAGATTATGGTTCTGAACGATCAGGGCGCCTGCATCGGCTGCGGTGCGTGCGATAGGGTTTGCCCGGCCAGCTGCCAGACCCACGTCCCAGCCGCAGCTGCATGA	MSFATRDGRDWMPQYLASIDAKKCIGCGRCFKVCGQDVMTLKGINEEGELVNLDNDADDEVEKKIMVLNDQGACIGCGACDRVCPASCQTHVPAAAA
113-2GL007899	GTGTCCGCCAAGGCGATACAGGCCAAGATGGATCTGCACGACCTTTCGGAAGAATTGCCCATCAACTGGACGTCGATTATGGCGGTGGCGCAGAAGGCGTACGATGTCTATGTCGAACTGGAGCGCAAGAGTCGCGAGCTAAAAGAGCTGGAAAATACTTGA	MSAKAIQAKMDLHDLSEELPINWTSIMAVAQKAYDVYVELERKSRELKELENT
113-2GL007900	ATGACCGCAAAAATAGCGCAGCAGGGCAGCGTCGTCGACGCACCATTTCTAATCGAGTTAGTCAAGCTTTGGCGCGCCCAGGATACCAATGAAGCCTGGGAAGGGAAGAGCGACCTTGATCTGCTCGAACCCTATATCCTGAACAGGGAGAGACGACGCGCATTGCCGATCATCGGTGATCCCGATCCCAATACACTATGGCGGCTTGAGTTGTTCTTCAATGCGGTCGGCCTGTCAGTAGAGAGGGAGACCGGCATTATGGTTCAGCCGATCCTGAAGCTGCATCATGAAGGCTTCGGGCGCATAGTGCTCATCGCAGGGCGGTTGGTCGCCGTAAACAAGCAGCTGCGCGACGTGCATCGCTTGGGATTCGATAATTGCGTCAAGCTGGCTCAAGAG…	MTAKIAQQGSVVDAPFLIELVKLWRAQDTNEAWEGKSDLDLLEPYILNRERRRALPIIGDPDPNTLWRLELFFNAVGLSVERETGIMVQPILKLHHEGFGRIVLIAGRLVAVNKQLRDVHRLGFDNCVKLAQEGDRYVSEGIGLIRKFPDVANY
113-2GL007901	ATGAAGGTCGCTTTTGCCACTCAGGATCTGAGACGCGTCGATGCTCATTTTGGCTGGGCAAAGAATATTGCAATCTACGATGTCGCGCCCAGCGGGCATGTCTTTCTTAAAGCTATCGAGTTTGAGGGCGATCTTGAGGAGGACGGCAGTGGTGACAAGTTGGCGCCAAAGATCCAGGCGATCAAGGATTGCGCCATCCTATACGTCGCGGCCATTGGTGGTGCCGCGGCTGCGCGAGTGGTGGCCAGCAAAATTCATCCTATCAAGGTGAGCAAACCGGAAAGCATTCACGTGTTGCTGGAAAAGCTCGAGTCGGTGCTGAAGGGCACGCCACCTCCCTGGCTGCGCAAGGTCCTTGCAAAGGACCAACCGCGATCGTTTGAGTTCGACGAATGA	MKVAFATQDLRRVDAHFGWAKNIAIYDVAPSGHVFLKAIEFEGDLEEDGSGDKLAPKIQAIKDCAILYVAAIGGAAAARVVASKIHPIKVSKPESIHVLLEKLESVLKGTPPPWLRKVLAKDQPRSFEFDE
113-2GL007902	ATGGCCCTGGTCACGGCGCCGACAAAAGCCTGCGTTGTCAACCCGCTGAAGATGAGCCAGCCGATCGGCGGCGCATACGCCTTCATGGGGCTGCGCGGTGCGATGCCGCTTCTGCACGGCTCACAGGGGTGCACATCCTTCGGTCTCACGCTCTTTGTCCGGCACTTCAAAGAAGCAATACCGCTGCAGACCACCGCGATGAGCGAGGTCGCGACCGTACTCGGCGGATATGAAAATTTGGAGCAGGCGATACTTAACATCTCCAAGCGCGCTAAGCCGAAGATCATCGGAATCTGCTCGACCGGTGTCACCGAGACCAACGGCGACGATGTGGAAGCGTACCTCAAACTAATCCGGAGTGCGTATCCGCAACTCACAAAGTTGCCGCTCGTATATGTA…	MALVTAPTKACVVNPLKMSQPIGGAYAFMGLRGAMPLLHGSQGCTSFGLTLFVRHFKEAIPLQTTAMSEVATVLGGYENLEQAILNISKRAKPKIIGICSTGVTETNGDDVEAYLKLIRSAYPQLTKLPLVYVSTPDFKGAFQDGWEKAVARMVEVLVDRPSANGLRDPSKVNVLPGCHLTPGDLDELRALLEDFGLYPSFLPDLAGSLDGHIPDEFTSTTIGGIDVDEIASMGRAGWTIAIGAQMQRAAEVMQTKTGVPFRVFERLCGLHPNDDFMMFLSEISGRPIPSKYRRQRSQLADAMLDAHFHIGGRKVAIGAEPDLLFDLSGMLHDMGAQVTVAVTTTQSEVIERIRTKEVLIGDLEDLEGFAKEKHCDLLITHSHGRQAAGRLKVPFYRVG…
113-2GL007903	ATGAGTTCACTGGCGGCCACGGTCCAGGATATCTTCGACGAGCCGGGCTGCGCCAAGAATGGCAGTAAGTCTGAGGCGGAACGCAGGAACGGCTGTACCAGACAGTTGCAGCCGGGTAGCGCTGCGGGTGGCTGTGCTTTCGACGGCGCGAAGGTTGCGCTGCAGCCGTTCACCGATGTCGCTCACTTGGTACATGGCCCGATCGCGTGCGAAGGTAATTCCTGGGACAATCGCGGCGCGGCGTCGTCCGGCTCGGATTTGTGGCGCACCGCTTTCACAACCGATTTGAGCGAAACCGATATTGTATTCGGAGGCGAGAAGCGGCTGTGCAAAGCGATCAAGGAGATCATCGACAAGTGCGATCCGCCCGCAATCTTCGTCTATCAAACCTGCATCCCG…	MSSLAATVQDIFDEPGCAKNGSKSEAERRNGCTRQLQPGSAAGGCAFDGAKVALQPFTDVAHLVHGPIACEGNSWDNRGAASSGSDLWRTAFTTDLSETDIVFGGEKRLCKAIKEIIDKCDPPAIFVYQTCIPAMIGDDINAVCKAASRRFSKPVIPINSPGFAGSKNLGNKLAGEALLDYVIGTREPDYTTPYDINLIGEYNLSGELWQVKPVLDELGVRILCCISGDGKYREVASSHRARAAMLVCSKSMINVARKMEQRYGIPFFEGSFYGIQDSSESLRQIARLLVERGAPADLLGRTEAVIAREEARAWAAIQPYKPRLEGKRALLMTGGVKSWSVVSALQEAGLELVGTSVKKSTMEDKERIKELMGQDAHMIDDMTAREMYKMLKDAEADIM…
113-2GL007904	ATGCCGCAGAGTGCCGAACACGTGCTCGATCATGTCGAACTGTTCCGCGGTCCAGAATACCAGCAAATGCTGGCGAAGAAGAAGATATTCGAGAATCCGCGCGATCCTGCCGAGGTCGAACGTATCAAGGAATGGACCAAAACGGCCGAATATCGCGAAAAAAACTTCGCGCGGGAGGCGCTGGCGGTAAATCCGGCGAAGGCGTGTCAGCCGCTTGGCGCCGTATTCGCCTCTGTCGGCTTTGAGCGCACGCTGCCCTTCGTCCACGGCAGCCAAGGCTGTGTGGCCTATTACCGCAGTCATTTGTCGCGGCACTTCAAGGAGCCTAGCTCCTGTGTCTCTTCATCAATGACGGAAGATGCTGCCGTATTCGGCGGTCTGAACAACATGACCGACGGG…	MPQSAEHVLDHVELFRGPEYQQMLAKKKIFENPRDPAEVERIKEWTKTAEYREKNFAREALAVNPAKACQPLGAVFASVGFERTLPFVHGSQGCVAYYRSHLSRHFKEPSSCVSSSMTEDAAVFGGLNNMTDGLANSYKMYKPKMIAVSTTCMAEVIGDDLNAFIKTSKEKGSVPADFDVPFAHTPAFVGSHVTGYDNALKGILEHFWDGKAGTAPKLERKPNGAINIIGGFDGYTVGNLREIKRILELMGIQHTVLADNSEVFDTPTDGEFRMYDGGTTLKDAANAIHAKATISMQQWCTEKTLSFAAEHGQDVLSFNYPVGLSATDDFIVALSRISGKEIPEQLARERGRLVDAIADSSAHVHGKKFAIYGDPDLCYGLAAFLLELGAEPTHVLSTN…
113-2GL007905	ATGAGTCTCGCCACGACCAACAGCGTCGCAGAAATCAGGGCTCGCAACAAAGAGCTGATCGAGGAGGTGCTGAAGGTCTATCCGGAGAAAACCGCGAAAAGGCGTGCCAAGCACCTCAACGTGCACCAAGCAGGTAAGTCGGACTGCGGGGTGAAGTCCAACATCAAATCCATACCCGGCGTGATGACGATAAGAGGGTGCGCCTATGCAGGGTCGAAGGGGGTGGTCTGGGGACCAATCAAGGACATGGTTCATATTAGCCATGGCCCGGTTGGCTGCGGCCAATATTCATGGGGCTCGCGGCGCAACTATTACGTTGGCACCACGGGCATCGATAGCTTCGTGACTCTGCAGTTCACCTCCGACTTCCAGGAAAAGGATATCGTATTTGGCGGCGAC…	MSLATTNSVAEIRARNKELIEEVLKVYPEKTAKRRAKHLNVHQAGKSDCGVKSNIKSIPGVMTIRGCAYAGSKGVVWGPIKDMVHISHGPVGCGQYSWGSRRNYYVGTTGIDSFVTLQFTSDFQEKDIVFGGDKKLDKILDEIQELFPLNNGITIQSECPVGLIGDDIEAVSRAKSKEYGGKTIVPVRCEGFRGVSQSLGHHIANDAVRDWIFGHIEAEGKPKFEPTPYDVAIIGDYNIGGDAWSSRILLEEMGLRVIAQWSGDGSLAELEATPKAKLNILHCYRSMNYISRHMEEKFGIPWCEYNFFGPSKIADSLRRIAGYFDDKIKEGAERVIEKYQPLVDAVIAKYRPRLEGKTVMLYVGGLRPRHVIGAYEDLGMDVIGTGYEFGHNDDYQRTA…
113-2GL007964	GTGGCCTATCAGCTTCACGCCTATACCAACGCGCGGTCGCACCAACGGGCCGGGCCGCTCATAATTGAACGCGGCGAGGGCCCCTACGTCTTCGACACGGCAGGAAAACGCTACCTCGATGCGATGGCCGGTCTCTGGAGTGCGGGTCTTGGCTTCAGCGAAAAGCGGCTTATCGAAGCCGCGCATCGCCAGATGCAAATCCTGCCATTCTATCATACCTTCGCATCACGATCGAATGGGCCTTCCATCGCGCTTGCCGAGAAGCTGGTGAAGATGTCTCCGGTGCCAATGAGTAAGGTGTTCTTCACAAATTCCGGCTCGGAAGCGAACGATACGGTGTTGAAGCTGATCGCCTATCGATCGAATGCAGCGGGCCAGCCTCAGCGCAAGAAGGTCATC…	MAYQLHAYTNARSHQRAGPLIIERGEGPYVFDTAGKRYLDAMAGLWSAGLGFSEKRLIEAAHRQMQILPFYHTFASRSNGPSIALAEKLVKMSPVPMSKVFFTNSGSEANDTVLKLIAYRSNAAGQPQRKKVISRLRGYHGVTIGAASLTGFPDNHRSFDLPLPNIMHTGSPHFYKDSRAGESEETFATRRAEELESLIQREGADTIAAFFGEPVMGAGGVIVPPPTYWDKIQSVLKKHSILLVADEVICGFGRTGKMFGCETYNIAPDVIVVSKQLTSSYFPLSAIIMNDYMFEPIADESNKVGLLAHGFTGGGHPVGAAVALENLKLIEERGLIANVGRIGAYMQERLRTLVDHPLVGEVRGVGLIAAIELVLDKKRKVAATTPGDVGSIASRLLHE…
113-2GL008056	ATGGCAGTCCGCGTTGGAATCAACGGTTTTGGTCGTATCGGCCGCAACGTCCTGCGGGCGATTGCAGAGTCCGGCCGCAAGGATATCGAGGTGGTCGGCATCAACGACCTCGGCCCGGTCGAGACCAATGCCCATCTGCTCCGTTTCGACAGCGTTCACGGCCGCTTCCCCGGCACCGTCACCGTCGACGGTGATTCGATCAGCCTCGGAGGCGGCAAGATCAAGGTGACCGCCGAGCGCGATCCCTCGAAGCTGCCCTGGAAGGATCTCGGCGTCGACATCGCGCTGGAATGCACCGGCATCTTCACCTCGAAGGACAAGGCCTCCGCACATCTGACCGCCGGCGCCAAGCGCGTGCTGGTCTCCGCGCCCGCCGACGGCGCCGACGCCACCATCGTC…	MAVRVGINGFGRIGRNVLRAIAESGRKDIEVVGINDLGPVETNAHLLRFDSVHGRFPGTVTVDGDSISLGGGKIKVTAERDPSKLPWKDLGVDIALECTGIFTSKDKASAHLTAGAKRVLVSAPADGADATIVYGVNHDTLTKDHLVVSNGSCTTNCLAPVAKVLNDLVGIETGFMTTIHAYTGDQPTLDTMHKDLYRGRAAAMSMIPTSTGAAKAIGLVLPELKGKLDGVAIRVPTPNVSVVDLKIIAKRATDVKEINAAMKRASEQQLKGILGYTNAPNVSIDFNHDPHSSTFHEDQTKVQNGTLVRVMSWYDNEWGFSNRMADTAVAIAKVI
113-2GL008064	ATGGCGAGTTTCTTCATCGACAGGCCGATCTTCGCCTGGGTCGTGGCGCTGTTCATCTGTCTGATCGGCGCGATCTCGGTGCCGCTGCTGCCGATCGCGCAATACCCGATCATCGCGCCGCCCTCGATCTCGATCTCGACCAGCTATCCCGGCGCCTCGCCGGAGAACCTCTACAACAGCGTCACGCGCCTGATCGAGGAGGAGCTCAACGGCGCCTCCGGCATCCTTAATTTCGAATCGACCAGCGACTCGCTCGGCCAGGTCGAGATCATCGCCAATTTCCAGCCCGGCACGGATACCAGCGCGGCGTCCGTCGAGGTGCAGAACCGCATCAAGCGCGTCGAGGCGCGGCTGCCGCGCGCGGTGATCCAGCAGGGCATTCTGATCGAGGAAGCCTCG…	MASFFIDRPIFAWVVALFICLIGAISVPLLPIAQYPIIAPPSISISTSYPGASPENLYNSVTRLIEEELNGASGILNFESTSDSLGQVEIIANFQPGTDTSAASVEVQNRIKRVEARLPRAVIQQGILIEEASSAVLQIITLNSTDGSLDEVGLGDFMIRNVLGEIRRIPGVGRATLYSTERSLRVWVDPAKLVGYGLTAEDVNKAISAQNAQVASGSIGAEPSTSTQRTSALVLVKGQLSSPDEFGAIILRANADGSTVRLRDVARIEVGGLSYQFNTRLNGKPTAGLSVLMSPTGNALATASAVEEKMKELSRFFPANISYEIPYNITPVVEASIKKVLSTLVEAVVLVFVVMFLFLQNIRYTIIPTIVVPVALLGACTTLLLAGYSINMLSMFGMV…
113-2GL008083	ATGGACAAGGATCGAATTGTTGGATCGGCCAAGGAATTCGCTGGCCGCGCGGAAGGCGCAGTCGGAGATCTGGCGGGCGATGCGCAGACACAGGCGTCGGGCAAGGCGCGCGAGGCTGCCGGCACCGTGCAGAATCTCTACGGCCAGGCCAAGGACGCCGTGCGTGAGGCCAGCGAGACCGCGGCCGGCTACGCCAAGGATGCCTACGACAACAGCGGCGAGACCTTCCGCGATGGTTCGCAGGCGATTGCCAGGAAGGTGCAGGACAATCCGCTCGGCGCACTGCTCGTCGCTGGCGGCATCGGCTTCGCGCTCGCGCTGCTGATGTCACGGCCGGCACGCCGCCCGCCGCCGCGCTGGCGCTATTACGGCTGA	MDKDRIVGSAKEFAGRAEGAVGDLAGDAQTQASGKAREAAGTVQNLYGQAKDAVREASETAAGYAKDAYDNSGETFRDGSQAIARKVQDNPLGALLVAGGIGFALALLMSRPARRPPPRWRYYG
113-2GL008106	ATGGTCATGGATTGGAACCGCATCGAAGGAAACTGGAAGCAGTTCAAGGGATCGGCCAAGGAGAAGTGGGCCAAGCTCACCGACGACGACCTCAAACTGATCGAGGGTCGTCGCGAGCAGCTCGAAGGCCGGCTGCAGGAACGTTACGGCAAGGCCAAGGACCAGGTTCGTCAGGACGTCGACGACTGGCTCAAGACGCTGCACTAG	MVMDWNRIEGNWKQFKGSAKEKWAKLTDDDLKLIEGRREQLEGRLQERYGKAKDQVRQDVDDWLKTLH
113-2GL008132	ATGCGCACCAAATCCACTCACGATATAGCGGCGTCATTTAGCCGCCGCGGCGTGCTCGCCGCGACCGCCGGACTGATGCTCGGTCTGGCCTCCATTTCCGGCGCGAAGGCCGCGGACGACACCATCAAGGTCGGTGTGCTTCACTCTCTCTCCGGCACCATGGCCATCAGCGAAACCACGCTGAAGGACACCATCCTCTTCCTGATCGACGAGCAGAACAAGAAGGGCGGCGTGCTCGGCAAGAAGCTCGAAGCCGTCGTCGTCGACCCTGCTTCGAACTGGCCGCTGTTCGCCGAGAAGGCGCGCGAGCTGATCACCAAGGACAAGGTCTCGGTCGTGTTCGGCTGCTGGACCTCGGTGTCGCGCAAGTCGGTGCTCCCGGTCTTCAAGGAGCTGAAC…	MRTKSTHDIAASFSRRGVLAATAGLMLGLASISGAKAADDTIKVGVLHSLSGTMAISETTLKDTILFLIDEQNKKGGVLGKKLEAVVVDPASNWPLFAEKARELITKDKVSVVFGCWTSVSRKSVLPVFKELNNILFYPVQYEGEESERNVFYTGAAPNQQAIPAVDYLMKDEKVKRWVLAGTDYVYPRTTNKILEAYLKSKGVAQEDIMINYTPFGHSDWQTIVADIKKFGSAGKKTAVVSTINGDANVPFYKELGNQGIKAKDIPVVAFSVGEEELAGIDTKPLVGHLAAWNYFESIKTKDGSNEKFIKDWQAYTKNPKRVTNDPMEAHVIGFNMWVKAVEKVKSTDPDKVIDALPGIEAPNLTGGVSKMLPNHHITKPVFIGEIKGNGQFDVVWKT…
113-2GL008134	ATGGAAAGAACCCATCTTTTGACTTCGTTTCAGGACTTCGGCCTCGCCGAACCGATCGCTCGTGCTCTCTCCGAAGAGAATTACGTCACCCCCACCCCCATCCAGGCCCAGACCATTCCCACGGCGTTGACCGGCCGCGACGTCGTCGGCATCGCCCAGACCGGCACCGGCAAGACCGCGTCCTTCGCACTGCCGATCCTGCATCGCCTGCTCGAGCACCGCATCAAGCCGCAGCCGAAGACGACCCGCGTCCTGGTTCTGTCGCCCACCCGCGAGCTGTCCGGCCAGATCCTCGACAGCTTCAACGCCTATGGCCGCCACATCCGCCTGTCCTCGACGCTCGCCATCGGCGGCGTGCCGATGGGCCGCCAGGTCCGCTCGCTGATGCAGGGCGTCGAA…	MERTHLLTSFQDFGLAEPIARALSEENYVTPTPIQAQTIPTALTGRDVVGIAQTGTGKTASFALPILHRLLEHRIKPQPKTTRVLVLSPTRELSGQILDSFNAYGRHIRLSSTLAIGGVPMGRQVRSLMQGVEVLVATPGRLLDLVQSNGLKLGSVEFLVLDEADRMLDMGFINDIRKIVAKLPIKRQTLFFSATMPKDIAELADSMLRDPARVAVTPVSSTAERINQRILQVDFSAKPAFLTKLLKDEPINRALVFTRTKHGADKVVKTLEKAGIAASAIHGNKSQNHRERTLAQFRSGDIRTLVATDIAARGIDVDGITHVINFDLPNVPETYVHRIGRTARAGAEGTAISLVAGGEELSYLRDIERLIKVALPREDLRTDAGRRDAGPPPSQQRQG…
113-2GL008135	ATGGCTAAGGAAGAGCTGATCCAGTTCGAAGGACTGGTCACCGAAATCCTCCCCGACGCCCGCTACCGCGTGCAGCTCGACGCCGGGCACGAGATCGTTGCCTACACCGCCGGCAAGATGAAGAAGAACCGCATCAAGACGCTCGCGGGCGATCGCGTGACGGTGGAGATGTCGCCCTACGATCTCGAGAAGGGCCGGCTGATTTTCCGCCACAAGGACGAACGTCCCGCAACATCCGGCGGACCGCCGCGGGGTGGCGCGCAGCGCGGTGGCCAGTTCCGCCGCCGCTAG	MAKEELIQFEGLVTEILPDARYRVQLDAGHEIVAYTAGKMKKNRIKTLAGDRVTVEMSPYDLEKGRLIFRHKDERPATSGGPPRGGAQRGGQFRRR
113-2GL008181	TTGACAAGTGAAGATGAAGAAAGAGAAACGTGGACGGCGGAGTCCTTGCGGGTCTCGGCTCTGAAAAGCTTCGGCTTTTCTGATCGAGACCGGACGAAAGACTTCGGCGGTACACGTTTTAAAGGAAACACCATCGTTGCCAGCGATGTGAATCGCAGGCAGCTCGTCGATTTCGGTCGATGA	MTSEDEERETWTAESLRVSALKSFGFSDRDRTKDFGGTRFKGNTIVASDVNRRQLVDFGR
113-2GL008277	ATGTTCGACCGATTTTCGAGACTGGCCGGCCGCAAGGCCGTTCTCGCCACCGCTGCGGTGCTGGCGCTGACTGCGGTCGCTCCGACCGCCTCATACGCCGGCGGCCGTCACTGGCGTGGTGGTGGTGGCGCAGCGGCTGCCGCAGCCTTTGCCGGCATCGTCGGCACCGGCCTTGCCATCGCCGCGACCCGCAATGCCTATGCCTACGACAACGGGCCCTATTATGGCGGTTATGGCGGTCCGGCCTATTACAGCGGCCCTGCCTATTACGGCGACGGCCCCTATTACGGTCCGGGCCCGAACTACCAGTATCAGCGCTACGGCGGCACCGCCCCCTCCGAGCTCTGCGGCCAAGGCTATTACACCAACTGCTACTAG	MFDRFSRLAGRKAVLATAAVLALTAVAPTASYAGGRHWRGGGGAAAAAAFAGIVGTGLAIAATRNAYAYDNGPYYGGYGGPAYYSGPAYYGDGPYYGPGPNYQYQRYGGTAPSELCGQGYYTNCY
113-2GL008317	ATGAAGTATCTCATTGTCGCGATGGCCGTCGGTGCCGCGGCGCTTGCCGGCGGATCGGCGGCGAACGCGGCCAACACCACAAGCGCGAAGCAAAGCGCGCGGGGAGGCCAGCCGACCGACATCAGCGCGCAGCACAGGCACCACCATCATGGCTATCGCCATCATCAATGGCGCCATCACCACCATGGCTACTATCGTCCGCACTACCGGAGCTACGGCTATTACCCGCGGCACCACGGTTACTACGGCGGCGGACCGTACGGATATTACGGTGGCGGCGGTCCGGGCGTGACCTTCAGCTTCGGCGGCAACCGCTGGTAA	MKYLIVAMAVGAAALAGGSAANAANTTSAKQSARGGQPTDISAQHRHHHHGYRHHQWRHHHHGYYRPHYRSYGYYPRHHGYYGGGPYGYYGGGGPGVTFSFGGNRW
113-2GL008535	ATGGAGACCAGCATGAATTTCCTCAAAACGATCGTCGCTGCCGGCTTGGTCGCCGCATCGACGACGGCGGCCTTTGCTGCCGATATCACCGGCGCCGGCGCGACGTTCCCGTTCCCGATCTATTCCAAGTGGGCCGACGCCTACAAGAAAGAGACCGGCAACGGTCTGAACTACCAGTCGATCGGCTCCGGCGGCGGCATCAAGCAGATCCAGGCCAAGACCGTGACCTTCGGCGCCAGCGACGCGCCGCTCAAGGCCGAGCAGCTCGAGAAGGACGGCCTCGTCCAGTGGCCGATGGTGATGGGTGCCATCGTTCCGGTCGTCAACATCGAGGGCGTGAAGCCGGGCGAGATGGTGTTCGACGGCGAGACGCTCGCCAGCATCTATCTCGGCAAGATC…	METSMNFLKTIVAAGLVAASTTAAFAADITGAGATFPFPIYSKWADAYKKETGNGLNYQSIGSGGGIKQIQAKTVTFGASDAPLKAEQLEKDGLVQWPMVMGAIVPVVNIEGVKPGEMVFDGETLASIYLGKITKWDDAAIKKLNPNLKLPSDAITVVRRSDGSGTTFNFTNYLSKASADWKSKVGEGTAVEWPVGVGAKGNEGVSGNIGQTKNSIGYVEYAYAKQNKLTYTGLVNKAGKPVQPTVEAFQAAASNADWAKAPGYYVILTDQPGEKSWPITAATFILMHKDATDKAASQEAIKFFRWAFKNGGKAAEELDYIPMPEGVVTLIEKTWAAEIKS
113-2GL008548	ATGAACATGAACATCATGAACGTCGACTACTCGACCAAGATTCCGAACAACGTCAACCTCGCCGAAGACCGCCAGGTGCTGAAGGCACTCGAAGGCTGGCATCCCGGCTACATGGACTGGTGGAGCGACATGGGGCCGGAAGGCTTCCAGGAGTCGCTGGTCTATTTGCGCACCGCCTACTCCGTCGATCCGCGCGGCTGGGCCAAGTTCGACTATGTCCGCATGCCCGAATATCGCTGGGGCATCCTGCTTGCGCCGCAGGAAGAAAATCGCGTCGTTCCGTTCGGCGAGCATTTTGGCGAGCCGGCCTGGCAGGAAGTGCCGGGCGAGCATCGTGCCATGCTGCGCCGCCTGATCGTGATCCAGGGCGACACCGAGCCCGCCTCGGTCGAGCAGCAG…	MNMNIMNVDYSTKIPNNVNLAEDRQVLKALEGWHPGYMDWWSDMGPEGFQESLVYLRTAYSVDPRGWAKFDYVRMPEYRWGILLAPQEENRVVPFGEHFGEPAWQEVPGEHRAMLRRLIVIQGDTEPASVEQQRHLGKTAPSLYDMRNLFQVNVEEGRHLWAMVYLLQKYFGRDGREEADDLLRRRSGDADAPRMLGAFNEATPDWLSFFMFTYFTDRDGKMQLHSLAQSGFDPLSRTCRFMLTEEAHHMFVGETGITRVVQRTCDAMREAGITDPTDIAKVRALGVIDLPTIQKKLNLHYTLSLDLFGSEVSTNAANAFNAGIKGRYHETQIEDDHQLKNATYPVLKFINGEIKLVDEPALTALNMRLRDDYSQDCVKGMLRWNKVISTAGYDFKLTL…
113-2GL008607	ATGCCGAACGTCATCGCCATCAACGCCCAGGCCAGCCAGAGCATCATCGCCGCTCAGGCGACTTCGGACGATATGCTTCTGGAAAGCATTGCCGACGGCAACCGGACGTCGATGCACATCCTCTATTGCCGGCACAATGTGCGGGTTTACCGCTTCATCCTGCGTATCGTGCGTGATGCCACCACCGCGGAAGACCTTGTCAGCCAGGTGTTCCTCGACGTGTGGCGGACCGCCGGCCAGTTCCAGGGCCGCTCGCAGGTCTCGACCTGGCTGCTGTCGATCGCCCGCTTCAAGGCGCTGACCGCGATGCGCCAGCGCCGCTTCGAGGACATCGACCAGGAAGACGTGCGCCAGATCCCTGACGACACCGACACCCCCGAGACCTCGCTCGACCGCAGC…	MPNVIAINAQASQSIIAAQATSDDMLLESIADGNRTSMHILYCRHNVRVYRFILRIVRDATTAEDLVSQVFLDVWRTAGQFQGRSQVSTWLLSIARFKALTAMRQRRFEDIDQEDVRQIPDDTDTPETSLDRSDTSAILRACVQKLSPAHREIITLVYYHEKSVEEVGRIIGIPQSTVKTRMFYARKQLADLLKGCGVDRFAA
113-2GL008770	ATGAAGCTCACATCCGAACAGGTGAAGCAGACCGTCAACCAACTCGGCGCCCAGGTGCTGCCCGACGAGCATCCCGCCATGCCGCAGCTCAACAGCATGTTCGGCGAGCACACCTTCTTCGTCGACGAGACGGGCCTGAAGGTCCTCGAGCCGACCCCGTCGCTTGGCGCCGAGCGCCAGACCGGCGAAGTCGTCAGCCTCGCCGACTGGAGCGATGCCGACCTCACGCGCCTGATGGCCCACGAGCCGGAGCCGACGGGTGTGATCGTCGTGTTCGAGCACGTGAGGCATTGA	MKLTSEQVKQTVNQLGAQVLPDEHPAMPQLNSMFGEHTFFVDETGLKVLEPTPSLGAERQTGEVVSLADWSDADLTRLMAHEPEPTGVIVVFEHVRH
