# Supplementary material for: Identification of the Important Genes of Bradyrhizobium diazoefficiens 113-2 Involved in Soybean Nodule Development and Senescence
Source: Front Microbiol. 2021 Nov 11;12:754837. doi: 10.3389/fmicb.2021.754837 (PMC8632152; doi:10.3389/fmicb.2021.754837)
Supplement: Supplementary file 5 [file Table_5.xlsx]

## Sheet: Sheet1
	Table S5: The annotation information of the DEGs.
	Gene ID	Chromosome location	No. of aa	Anno
	113-2GL000027	30255～31604	449	1,4-butanediol diacrylate esterase
	113-2GL000054	57904～60066	720	polynucleotide phosphorylase
	113-2GL000055	60239～62362	707	catalase peroxidase
	113-2GL000126	135315～135920	201	translation initiation factor IF-3
	113-2GL000144	153818～155470	550	Serine protease
	113-2GL000160	168495～170396	633	molecular chaperone DnaK(HSP70)
	113-2GL000269	279367～281313	648	acetyl-coenzyme A synthetase
	113-2GL000369	377311～377730	139	T3SS secreted-TRUE
	113-2GL000406	409218～410054	278	ABC transporter permease;T3SS secreted-TRUE
	113-2GL000429	433782～435311	509	ATP synthase subunit alpha
	113-2GL000514	521480～521800	106	30S ribosomal protein S21;T3SS secreted-TRUE
	113-2GL000546	560689～562404	571	alcohol dehydrogenase
	113-2GL000547	562536～563708	390	cytochrome c
	113-2GL000663	689416～690141	241	beta-ketoacyl-ACP reductase, NodG
	113-2GL000923	941583～945908	1441	T3SS secreted-TRUE
	113-2GL000935	953786～954838	350	lysine 2,3-aminomutase;T3SS secreted-TRUE
	113-2GL000936	954846～956468	540	gamma-glutamyltransferase
	113-2GL000937	956723～957328	201	transmembrane helices usually fused to an inactive transglutaminase
	113-2GL000966	979552～980760	402	Retron-type reverse transcriptase
	113-2GL001050	1069255～1070754	499	phosphoglucomutase, NoeK
	113-2GL001126	1151354～1151881	175	molecular chaperone Hsp20
	113-2GL001135	1161099～1162499	466	selenium-binding protein
	113-2GL001326	1367665～1368156	163	NA
	113-2GL001540	1565333～1566244	303	ABC transporter
	113-2GL001603	1626902～1628224	440	glycolate oxidase
	113-2GL001604	1628268～1628648	126	histone
	113-2GL001653	1675804～1676121	105	DNA-binding protein(contains RHH domain)
	113-2GL001654	1676371～1677939	522	2-keto-gluconate dehydrogenase
	113-2GL001765	1772752～1773186	144	phasin
	113-2GL001774	1779281～1779958	225	cobyrinic acid a,c-diamide synthase
	113-2GL001841	1840572～1841198	208	Uncharacterized membrane protein HdeD, DUF308 family
	113-2GL001850	1845895～1846593	232	membrane protein
	113-2GL001851	1846609～1847100	163	Uncharacterized membrane protein
	113-2GL001858	1851502～1851690	62	NA
	113-2GL001863	1858024～1859286	420	arginine deiminase
	113-2GL001885	1882171～1883268	365	alkane 1-monooxygenase
	113-2GL002010	2010298～2012382	694	methylhydantoinase
	113-2GL002091	2085022～2085204	60	Uncharacterized protein
	113-2GL002109	2107444～2108547	367	nitrite reductase, copper-containing
	113-2GL002261	2259584～2262277	897	ABC-type molybdate transport system, ATPase component
	113-2GL002263	2262966～2263730	254	ABC-type molybdate transport system, periplasmic component
	113-2GL002327	2331498～2331977	159	transcriptional regulator, MarR family
	113-2GL002328	2332487～2334070	527	porin
	113-2GL002468	2473671～2475614	647	PrkA family Ser/Thr protein kinase
	113-2GL002555	2566181～2566444	87	hypothetical protein NK6_1543;T3SS secreted-TRUE
	113-2GL002767	2777501～2778772	423	ABC transporter substrate-binding protein
	113-2GL002823	2830473～2831069	198	LTXXQ motif family protein
	113-2GL003062	3081320～3081661	113	phasin
	113-2GL003340	3384463～3384999	178	Ferritin-like metal-binding protein YciE
	113-2GL003434	3486355～3487596	413	pyridine nucleotide-disulfide oxidoreductase
	113-2GL003552	3599395～3599733	112	hypothetical protein BJA5080_02757
	113-2GL003840	3872261～3872806	181	50S ribosomal protein L10
	113-2GL003842	3873722～3877840	1372	DNA-directed RNA polymerase subunit beta
	113-2GL003843	3877987～3882168	1393	DNA-directed RNA polymerase subunit beta;T3SS secreted-TRUE
	113-2GL003850	3891440～3892630	396	elongation factor Tu
	113-2GL003858	3896266～3896991	241	30S ribosomal protein S3;T3SS secreted-TRUE
	113-2GL003859	3897022～3897435	137	50S ribosomal protein L16/L10AE
	113-2GL003867	3900032～3900541	169	50S ribosomal protein L6P/L9E
	113-2GL003941	3962224～3962526	100	histone
	113-2GL004088	4095373～4095903	176	LTXXQ motif family protein
	113-2GL004188	4185112～4185264	50	hypothetical protein BJ6T_46350;T3SS secreted-TRUE
	113-2GL004195	4194959～4196557	532	polymerase
	113-2GL004268	4268186～4268470	94	NA
	113-2GL004412	4415837～4416559	240	membrane protein
	113-2GL004429	4433561～4436065	834	putative outer membrane protein
	113-2GL004455	4461440～4461871	143	T3SS secreted-TRUE
	113-2GL004504	4510652～4510834	60	hypothetical protein NK6_9484
	113-2GL004505	4510831～4512348	505	aldehyde dehydrogenase
	113-2GL004572	4579907～4580782	291	Uncharacterized membrane protein
	113-2GL004621	4634220～4634477	85	NA
	113-2GL004679	4684496～4685182	228	histidine kinase (CBS domain)
	113-2GL004736	4743004～4743198	64	cold shock protein
	113-2GL004737	4743347～4744525	392	delta 9 acyl-lipid fatty acid desaturase;T3SS secreted-TRUE
	113-2GL005073	5051428～5052399	323	Glyoxylase or a related metal-dependent hydrolase, beta-lactamase superfamily II
	113-2GL005144	5130332～5133430	1032	ribonuclease G or E
	113-2GL005172	5162272～5162403	43	hypothetical protein
	113-2GL005174	5163216～5163782	188	T3SS secreted-TRUE
	113-2GL005281	5254795～5255670	291	MBL fold metallo-hydrolase
	113-2GL005303	5273325～5273528	67	glutamine synthetase
	113-2GL005372	5340645～5341736	363	LPS export ABC transporter permease LptG
	113-2GL005802	5762724～5763896	390	acetyl-CoA acetyltransferase
	113-2GL005807	5768687～5771386	899	pyruvate dehydrogenase (acetyl-transferring), homodimeric type
	113-2GL005840	5819334～5820965	543	molecular chaperone GroEL(HSP60 family)
	113-2GL005842	5821910～5822932	340	amidohydrolase;T3SS secreted-TRUE
	113-2GL005843	5823068～5823439	123	toluene hydroxylase;T3SS secreted-TRUE
	113-2GL005844	5823446～5824390	314	toluene hydroxylase
	113-2GL005845	5824572～5825612	346	oxidoreductase
	113-2GL005846	5825697～5827367	556	methane monooxygenase
	113-2GL005848	5828518～5829663	381	D-arabinose dehydrogenase
	113-2GL005957	5947779～5949137	452	ABC transporter substrate-binding protein
	113-2GL006036	6038584～6040203	539	aspartate 4-decarboxylase
	113-2GL006040	6043982～6046735	917	decarboxylase
	113-2GL006052	6057035～6057385	116	phasin
	113-2GL006113	6118002～6118658	275	transcriptional regulator
	113-2GL006371	6401891～6402085	64	cold shock protein
	113-2GL006512	6555590～6557218	542	nuclease PIN;T3SS secreted-TRUE
	113-2GL006583	6629921～6631084	387	gluconolactonase precursor
	113-2GL006652	6709824～6710279	151	phasin
	113-2GL006780	6848385～6850034	549	cytochrome c oxidase subunit 1 homolog;T3SS secreted-TRUE
	113-2GL006786	6854442～6855149	235	transcriptional regulator;T3SS secreted-TRUE, FixK
	113-2GL006982	7055470～7056378	302	universal stress protein UspA
	113-2GL007163	7251951～7254347	798	TonB-dependent receptor
	113-2GL007169	7257532～7257741	69	hypothetical protein;T3SS secreted-TRUE
	113-2GL007170	7257812～7259590	592	putative isocitrate lyase
	113-2GL007543	7659727～7661277	516	Squalene cyclase
	113-2GL007545	7662573～7663916	447	cytochrome P450 BJ-4
	113-2GL007548	7665058～7666347	429	cytochrome P450 BJ-3
	113-2GL007563	7679568～7680056	162	oxygenase
	113-2GL007564	7680313～7681617	434	T3SS secreted-TRUE
	113-2GL007565	7681614～7683236	540	oxygenase
	113-2GL007582	7698098～7707415	3105	non-ribosomal peptide synthetase
	113-2GL007583	7708575～7708961	128	L-ectoine synthase, NoeJ
	113-2GL007604	7732449～7733744	431	T3SS secreted-TRUE
	113-2GL007612	7739993～7741306	437	rtxA-like protein
	113-2GL007613	7741651～7742715	354	putative transposase
	113-2GL007618	7752091～7754322	743	5-methyltetrahydropteroyltriglutamate--homocysteine methyltransferase
	113-2GL007619	7755859～7756452	197	nodulate formation efficiency C protein
	113-2GL007623	7760949～7762115	388	acyl-CoA dehydrogenase;T3SS secreted-TRUE
	113-2GL007625	7764535～7764849	104	molecular chaperone GroES
	113-2GL007626	7764977～7766572	531	molecular chaperone GroEL
	113-2GL007641	7789265～7790044	259	protein FixA
	113-2GL007643	7792650～7793486	278	SDR family oxidoreductase, NodG
	113-2GL007660	7814762～7815487	241	Opacity protein and related surface antigens
	113-2GL007665	7823056～7824726	556	Carbohydrate-selective porin OprB
	113-2GL007693	7858012～7860330	772	peptidase
	113-2GL007701	7863520～7864050	176	sugar hydrolase;T3SS secreted-TRUE
	113-2GL007717	7878794～7881064	756	Opacity protein and related surface antigens;T3SS secreted-TRUE
	113-2GL007787	7952280～7952894	204	molecular chaperone DnaJ
	113-2GL007806	7979363～7980604	413	cytochrome P450
	113-2GL007808	7982221～7983702	493	Uncharacterized protein YjbI, contains pentapeptide repeats
	113-2GL007831	8009260～8009385	41	hypothetical protein NK6_2560
	113-2GL007874	8051546～8052055	169	alkyl hydroperoxide reductase
	113-2GL007877	8053157～8054464	435	protein FixC
	113-2GL007879	8056536～8056877	113	nitrogenase-stabilizing/protective protein NifW;T3SS secreted-TRUE
	113-2GL007880	8057532～8058308	258	molybdenum processing protein, NifQ
	113-2GL007881	8058455～8059351	298	Nitrogenase iron protein, NifH
	113-2GL007884	8060695～8061285	196	Outer membrane protein W
	113-2GL007888	8064548～8066107	519	nitrogenase cofactor biosynthesis protein NifB
	113-2GL007892	8068521～8068841	106	IscN-like protein;T3SS secreted-TRUE
	113-2GL007893	8069101～8069691	196	ID89
	113-2GL007894	8069713～8070096	127	(2Fe-2S)-binding protein
	113-2GL007898	8075076～8075369	97	ferredoxin III, nif-specific
	113-2GL007899	8075380～8075541	53	Putative nitrogen fixation protein
	113-2GL007900	8075594～8076058	154	Uncharacterised protein family UPF0460
	113-2GL007901	8076065～8076460	131	nitrogen fixation protein NifX
	113-2GL007902	8076457～8077866	469	nitrogenase iron-molybdenum cofactor biosynthesis protein NifN
	113-2GL007903	8077876～8079519	547	nitrogenase iron-molybdenum cofactor biosynthesis protein NifE
	113-2GL007904	8079612～8081168	518	nitrogenase molybdenum-iron protein subunit beta, NifD/K
	113-2GL007905	8081234～8082736	500	nitrogenase molybdenum-iron protein alpha chain, NifD/K
	113-2GL007964	8148185～8149534	449	putative aminotransferase
	113-2GL008056	8243054～8244061	335	type I glyceraldehyde-3-phosphate dehydrogenase
	113-2GL008064	8250561～8253713	1050	multidrug efflux RND transporter permease subunit, NolG
	113-2GL008083	8274561～8274935	124	Uncharacterized conserved protein YjbJ, UPF0337 family
	113-2GL008106	8299173～8299379	68	Uncharacterized conserved protein YjbJ, UPF0337 family
	113-2GL008132	8323829～8325157	442	urea ABC transporter substrate-binding protein
	113-2GL008134	8325661～8327229	522	RNA helicase
	113-2GL008135	8327253～8327543	96	translation initiation factor IF-1
	113-2GL008181	8376437～8376619	60	hypothetical protein
	113-2GL008277	8466652～8467029	125	hypothetical protein
	113-2GL008317	8507824～8508144	106	NA
	113-2GL008535	8715260～8716285	341	ABC-type phosphate transport system, periplasmic component
	113-2GL008548	8725700～8727151	483	benzoyl-CoA oxygenase subunit B;T3SS secreted-TRUE
	113-2GL008607	8785569～8786180	203	RNA polymerase sigma factor;T3SS secreted-TRUE
	113-2GL008770	8969197～8969490	97	hypothetical protein
