# Supplementary material for: Identification of the Important Genes of Bradyrhizobium diazoefficiens 113-2 Involved in Soybean Nodule Development and Senescence
Source: Front Microbiol. 2021 Nov 11;12:754837. doi: 10.3389/fmicb.2021.754837 (PMC8632152; doi:10.3389/fmicb.2021.754837)
Supplement: Supplementary file 6 [file Table_6.xlsx]

## Sheet: Sheet1
		Table S6: The GO classfication information of the DEGs.
		Gene_id	GO_id; GO_description; GO_class
		113-2GL000027	NA
		113-2GL000054	{GO:0000175; 3'-5'-exoribonuclease activity; molecular_function} {GO:0003676; nucleic acid binding; molecular_function} {GO:0003723; RNA binding; molecular_function} {GO:0004654; polyribonucleotide nucleotidyltransferase activity; molecular_function} {GO:0006396; RNA processing; biological_process} {GO:0006402; mRNA catabolic process; biological_process}
		113-2GL000055	{GO:0004096; catalase activity; molecular_function} {GO:0004601; peroxidase activity; molecular_function} {GO:0006979; response to oxidative stress; biological_process} {GO:0020037; heme binding; molecular_function} {GO:0055114; oxidation-reduction process; biological_process}
		113-2GL000126	NA
		113-2GL000144	{GO:0004252; serine-type endopeptidase activity; molecular_function} {GO:0006508; proteolysis; biological_process} {GO:0008236; serine-type peptidase activity; molecular_function}
		113-2GL000160	{GO:0005524; ATP binding; molecular_function} {GO:0006457; protein folding; biological_process} {GO:0051082; unfolded protein binding; molecular_function}
		113-2GL000269	{GO:0003824; catalytic activity; molecular_function} {GO:0003987; acetate-CoA ligase activity; molecular_function} {GO:0008152; metabolic process; biological_process} {GO:0016208; AMP binding; molecular_function} {GO:0019427; acetyl-CoA biosynthetic process from acetate; biological_process}
		113-2GL000369	NA
		113-2GL000406	NA
		113-2GL000429	{GO:0005524; ATP binding; molecular_function} {GO:0015986; ATP synthesis coupled proton transport; biological_process} {GO:0015991; ATP hydrolysis coupled proton transport; biological_process} {GO:0015992; proton transport; biological_process} {GO:0016820; hydrolase activity, acting on acid anhydrides, catalyzing transmembrane movement of substances; molecular_function} {GO:0033178; proton-transp…
		113-2GL000514	{GO:0003735; structural constituent of ribosome; molecular_function} {GO:0005840; ribosome; cellular_component} {GO:0006412; translation; biological_process}
		113-2GL000546	{GO:0005509; calcium ion binding; molecular_function} {GO:0016020; membrane; cellular_component} {GO:0016614; oxidoreductase activity, acting on CH-OH group of donors; molecular_function} {GO:0055114; oxidation-reduction process; biological_process}
		113-2GL000547	{GO:0009055; electron carrier activity; molecular_function} {GO:0020037; heme binding; molecular_function}
		113-2GL000663	{GO:0005737; cytoplasm; cellular_component} {GO:0008152; metabolic process; biological_process} {GO:0016491; oxidoreductase activity; molecular_function} {GO:0018454; acetoacetyl-CoA reductase activity; molecular_function} {GO:0042619; poly-hydroxybutyrate biosynthetic process; biological_process} {GO:0055114; oxidation-reduction process; biological_process}
		113-2GL000923	{GO:0006508; proteolysis; biological_process} {GO:0008234; cysteine-type peptidase activity; molecular_function}
		113-2GL000935	{GO:0003824; catalytic activity; molecular_function}
		113-2GL000936	{GO:0003840; ; } {GO:0006749; glutathione metabolic process; biological_process}
		113-2GL000937	NA
		113-2GL000966	{GO:0003723; RNA binding; molecular_function} {GO:0003964; RNA-directed DNA polymerase activity; molecular_function} {GO:0006278; RNA-dependent DNA biosynthetic process; biological_process}
		113-2GL001050	{GO:0005975; carbohydrate metabolic process; biological_process} {GO:0016868; intramolecular transferase activity, phosphotransferases; molecular_function} {GO:0071704; organic substance metabolic process; biological_process}
		113-2GL001126	NA
		113-2GL001135	{GO:0005515; protein binding; molecular_function} {GO:0008430; selenium binding; molecular_function}
		113-2GL001326	NA
		113-2GL001540	NA
		113-2GL001603	NA
		113-2GL001604	NA
		113-2GL001653	NA
		113-2GL001654	{GO:0016491; oxidoreductase activity; molecular_function} {GO:0016614; oxidoreductase activity, acting on CH-OH group of donors; molecular_function} {GO:0050660; flavin adenine dinucleotide binding; molecular_function} {GO:0055114; oxidation-reduction process; biological_process}
		113-2GL001765	NA
		113-2GL001774	NA
		113-2GL001841	NA
		113-2GL001850	NA
		113-2GL001851	NA
		113-2GL001858	NA
		113-2GL001863	{GO:0006527; arginine catabolic process; biological_process} {GO:0016990; arginine deiminase activity; molecular_function}
		113-2GL001885	{GO:0016705; oxidoreductase activity, acting on paired donors, with incorporation or reduction of molecular oxygen; molecular_function} {GO:0055114; oxidation-reduction process; biological_process}
		113-2GL002010	{GO:0016787; hydrolase activity; molecular_function}
		113-2GL002091	NA
		113-2GL002109	{GO:0005507; copper ion binding; molecular_function} {GO:0006807; nitrogen compound metabolic process; biological_process} {GO:0016491; oxidoreductase activity; molecular_function} {GO:0050421; nitrite reductase (NO-forming) activity; molecular_function} {GO:0055114; oxidation-reduction process; biological_process}
		113-2GL002261	{GO:0005524; ATP binding; molecular_function} {GO:0015098; molybdate ion transmembrane transporter activity; molecular_function} {GO:0015689; molybdate ion transport; biological_process} {GO:0016020; membrane; cellular_component} {GO:0016887; ATPase activity; molecular_function} {GO:0030001; metal ion transport; biological_process} {GO:0042888; molybdenum ion transmembrane transporter activity; m…
		113-2GL002263	{GO:0015412; ATPase-coupled molybdate transmembrane transporter activity; molecular_function} {GO:0015689; molybdate ion transport; biological_process} {GO:0030288; outer membrane-bounded periplasmic space; cellular_component}
		113-2GL002327	{GO:0003700; transcription factor activity, sequence-specific DNA binding; molecular_function} {GO:0006355; regulation of transcription, DNA-templated; biological_process}
		113-2GL002328	{GO:0006810; transport; biological_process} {GO:0015288; porin activity; molecular_function} {GO:0016020; membrane; cellular_component}
		113-2GL002468	{GO:0004672; protein kinase activity; molecular_function}
		113-2GL002555	NA
		113-2GL002767	NA
		113-2GL002823	{GO:0042597; periplasmic space; cellular_component}
		113-2GL003062	NA
		113-2GL003340	NA
		113-2GL003434	{GO:0016491; oxidoreductase activity; molecular_function} {GO:0055114; oxidation-reduction process; biological_process}
		113-2GL003552	NA
		113-2GL003840	NA
		113-2GL003842	{GO:0003677; DNA binding; molecular_function} {GO:0003899; DNA-directed 5'-3' RNA polymerase activity; molecular_function} {GO:0006351; transcription, DNA-templated; biological_process} {GO:0032549; ribonucleoside binding; molecular_function}
		113-2GL003843	{GO:0003677; DNA binding; molecular_function} {GO:0003899; DNA-directed 5'-3' RNA polymerase activity; molecular_function} {GO:0006351; transcription, DNA-templated; biological_process}
		113-2GL003850	{GO:0003746; translation elongation factor activity; molecular_function} {GO:0003924; GTPase activity; molecular_function} {GO:0005525; GTP binding; molecular_function} {GO:0005622; intracellular; cellular_component} {GO:0006414; translational elongation; biological_process}
		113-2GL003858	{GO:0003676; nucleic acid binding; molecular_function} {GO:0003723; RNA binding; molecular_function} {GO:0003735; structural constituent of ribosome; molecular_function} {GO:0005840; ribosome; cellular_component} {GO:0006412; translation; biological_process} {GO:0015935; small ribosomal subunit; cellular_component}
		113-2GL003859	{GO:0003735; structural constituent of ribosome; molecular_function} {GO:0005622; intracellular; cellular_component} {GO:0005840; ribosome; cellular_component} {GO:0006412; translation; biological_process} {GO:0019843; rRNA binding; molecular_function}
		113-2GL003867	{GO:0003735; structural constituent of ribosome; molecular_function} {GO:0005622; intracellular; cellular_component} {GO:0005840; ribosome; cellular_component} {GO:0006412; translation; biological_process} {GO:0019843; rRNA binding; molecular_function}
		113-2GL003941	NA
		113-2GL004088	{GO:0042597; periplasmic space; cellular_component}
		113-2GL004188	NA
		113-2GL004195	{GO:0006810; transport; biological_process} {GO:0015288; porin activity; molecular_function} {GO:0016020; membrane; cellular_component}
		113-2GL004268	NA
		113-2GL004412	{GO:0016021; integral component of membrane; cellular_component}
		113-2GL004429	{GO:0019867; outer membrane; cellular_component} {GO:0071709; membrane assembly; biological_process}
		113-2GL004455	NA
		113-2GL004504	NA
		113-2GL004505	{GO:0008152; metabolic process; biological_process} {GO:0016491; oxidoreductase activity; molecular_function} {GO:0016620; oxidoreductase activity, acting on the aldehyde or oxo group of donors, NAD or NADP as acceptor; molecular_function} {GO:0055114; oxidation-reduction process; biological_process}
		113-2GL004572	NA
		113-2GL004621	NA
		113-2GL004679	NA
		113-2GL004736	{GO:0003676; nucleic acid binding; molecular_function} {GO:0003677; DNA binding; molecular_function} {GO:0006355; regulation of transcription, DNA-templated; biological_process}
		113-2GL004737	{GO:0006629; lipid metabolic process; biological_process} {GO:0016717; oxidoreductase activity, acting on paired donors, with oxidation of a pair of donors resulting in the reduction of molecular oxygen to two molecules of water; molecular_function} {GO:0055114; oxidation-reduction process; biological_process}
		113-2GL005073	NA
		113-2GL005144	{GO:0003676; nucleic acid binding; molecular_function} {GO:0003723; RNA binding; molecular_function} {GO:0004540; ribonuclease activity; molecular_function} {GO:0006396; RNA processing; biological_process} {GO:0008995; ribonuclease E activity; molecular_function}
		113-2GL005172	NA
		113-2GL005174	{GO:0009405; pathogenesis; biological_process}
		113-2GL005281	NA
		113-2GL005303	NA
		113-2GL005372	{GO:0016021; integral component of membrane; cellular_component} {GO:0043190; ATP-binding cassette (ABC) transporter complex; cellular_component} {GO:0055085; transmembrane transport; biological_process}
		113-2GL005802	{GO:0003824; catalytic activity; molecular_function} {GO:0008152; metabolic process; biological_process} {GO:0016747; transferase activity, transferring acyl groups other than amino-acyl groups; molecular_function}
		113-2GL005807	NA
		113-2GL005840	{GO:0005524; ATP binding; molecular_function} {GO:0005737; cytoplasm; cellular_component} {GO:0006457; protein folding; biological_process} {GO:0042026; protein refolding; biological_process}
		113-2GL005842	{GO:0016787; hydrolase activity; molecular_function}
		113-2GL005843	{GO:0004497; monooxygenase activity; molecular_function} {GO:0006725; cellular aromatic compound metabolic process; biological_process}
		113-2GL005844	{GO:0006725; cellular aromatic compound metabolic process; biological_process} {GO:0016491; oxidoreductase activity; molecular_function} {GO:0016709; oxidoreductase activity, acting on paired donors, with incorporation or reduction of molecular oxygen, NAD(P)H as one donor, and incorporation of one atom of oxygen; molecular_function} {GO:0055114; oxidation-reduction process; biological_process}
		113-2GL005845	{GO:0009055; electron carrier activity; molecular_function} {GO:0016491; oxidoreductase activity; molecular_function} {GO:0051536; iron-sulfur cluster binding; molecular_function} {GO:0051537; 2 iron, 2 sulfur cluster binding; molecular_function} {GO:0055114; oxidation-reduction process; biological_process}
		113-2GL005846	{GO:0006725; cellular aromatic compound metabolic process; biological_process} {GO:0016491; oxidoreductase activity; molecular_function} {GO:0055114; oxidation-reduction process; biological_process}
		113-2GL005848	{GO:0008270; zinc ion binding; molecular_function} {GO:0016491; oxidoreductase activity; molecular_function} {GO:0055114; oxidation-reduction process; biological_process}
		113-2GL005957	{GO:0005215; transporter activity; molecular_function} {GO:0006810; transport; biological_process}
		113-2GL006036	{GO:0003824; catalytic activity; molecular_function} {GO:0009058; biosynthetic process; biological_process} {GO:0030170; pyridoxal phosphate binding; molecular_function}
		113-2GL006040	{GO:0003824; catalytic activity; molecular_function}
		113-2GL006052	NA
		113-2GL006133	{GO:0003677; DNA binding; molecular_function} {GO:0003700; transcription factor activity, sequence-specific DNA binding; molecular_function} {GO:0006355; regulation of transcription, DNA-templated; biological_process} {GO:0043565; sequence-specific DNA binding; molecular_function}
		113-2GL006371	{GO:0003676; nucleic acid binding; molecular_function} {GO:0003677; DNA binding; molecular_function} {GO:0006355; regulation of transcription, DNA-templated; biological_process}
		113-2GL006512	{GO:0005315; inorganic phosphate transmembrane transporter activity; molecular_function} {GO:0006817; phosphate ion transport; biological_process} {GO:0016020; membrane; cellular_component}
		113-2GL006583	NA
		113-2GL006652	NA
		113-2GL006780	{GO:0004129; cytochrome-c oxidase activity; molecular_function} {GO:0005506; iron ion binding; molecular_function} {GO:0009055; electron carrier activity; molecular_function} {GO:0009060; aerobic respiration; biological_process} {GO:0016021; integral component of membrane; cellular_component} {GO:0020037; heme binding; molecular_function} {GO:0045278; plasma membrane respiratory chain complex IV;…
		113-2GL006786	{GO:0003677; DNA binding; molecular_function} {GO:0006355; regulation of transcription, DNA-templated; biological_process}
		113-2GL006982	{GO:0006950; response to stress; biological_process}
		113-2GL007163	{GO:0004872; receptor activity; molecular_function} {GO:0006810; transport; biological_process} {GO:0016020; membrane; cellular_component}
		113-2GL007169	NA
		113-2GL007170	{GO:0003824; catalytic activity; molecular_function} {GO:0004451; isocitrate lyase activity; molecular_function} {GO:0019752; carboxylic acid metabolic process; biological_process}
		113-2GL007543	NA
		113-2GL007545	{GO:0004497; monooxygenase activity; molecular_function} {GO:0005506; iron ion binding; molecular_function} {GO:0016705; oxidoreductase activity, acting on paired donors, with incorporation or reduction of molecular oxygen; molecular_function} {GO:0020037; heme binding; molecular_function} {GO:0055114; oxidation-reduction process; biological_process}
		113-2GL007548	{GO:0004497; monooxygenase activity; molecular_function} {GO:0005506; iron ion binding; molecular_function} {GO:0016705; oxidoreductase activity, acting on paired donors, with incorporation or reduction of molecular oxygen; molecular_function} {GO:0020037; heme binding; molecular_function} {GO:0055114; oxidation-reduction process; biological_process}
		113-2GL007563	NA
		113-2GL007564	{GO:0016021; integral component of membrane; cellular_component} {GO:0055085; transmembrane transport; biological_process}
		113-2GL007565	NA
		113-2GL007582	{GO:0003824; catalytic activity; molecular_function} {GO:0008152; metabolic process; biological_process} {GO:0009058; biosynthetic process; biological_process} {GO:0016788; hydrolase activity, acting on ester bonds; molecular_function} {GO:0031177; phosphopantetheine binding; molecular_function}
		113-2GL007583	{GO:0019491; ectoine biosynthetic process; biological_process} {GO:0033990; ectoine synthase activity; molecular_function}
		113-2GL007604	{GO:0003676; nucleic acid binding; molecular_function} {GO:0015074; DNA integration; biological_process}
		113-2GL007612	{GO:0003824; catalytic activity; molecular_function} {GO:0019700; organic phosphonate catabolic process; biological_process} {GO:0047304; 2-aminoethylphosphonate-pyruvate transaminase activity; molecular_function}
		113-2GL007613	{GO:0003676; nucleic acid binding; molecular_function} {GO:0003677; DNA binding; molecular_function}
		113-2GL007618	{GO:0003871; 5-methyltetrahydropteroyltriglutamate-homocysteine S-methyltransferase activity; molecular_function} {GO:0008270; zinc ion binding; molecular_function} {GO:0008652; cellular amino acid biosynthetic process; biological_process} {GO:0009086; methionine biosynthetic process; biological_process}
		113-2GL007619	NA
		113-2GL007623	{GO:0008152; metabolic process; biological_process} {GO:0016627; oxidoreductase activity, acting on the CH-CH group of donors; molecular_function} {GO:0050660; flavin adenine dinucleotide binding; molecular_function} {GO:0055114; oxidation-reduction process; biological_process}
		113-2GL007625	{GO:0005524; ATP binding; molecular_function} {GO:0005737; cytoplasm; cellular_component} {GO:0006457; protein folding; biological_process}
		113-2GL007626	{GO:0005524; ATP binding; molecular_function} {GO:0005737; cytoplasm; cellular_component} {GO:0006457; protein folding; biological_process} {GO:0042026; protein refolding; biological_process}
		113-2GL007641	{GO:0009055; electron carrier activity; molecular_function}
		113-2GL007643	{GO:0008152; metabolic process; biological_process} {GO:0016491; oxidoreductase activity; molecular_function}
		113-2GL007660	{GO:0016021; integral component of membrane; cellular_component}
		113-2GL007665	{GO:0005215; transporter activity; molecular_function} {GO:0006810; transport; biological_process} {GO:0016021; integral component of membrane; cellular_component}
		113-2GL007693	{GO:0006508; proteolysis; biological_process} {GO:0008236; serine-type peptidase activity; molecular_function}
		113-2GL007701	NA
		113-2GL007717	{GO:0004190; aspartic-type endopeptidase activity; molecular_function} {GO:0016021; integral component of membrane; cellular_component}
		113-2GL007787	NA
		113-2GL007806	{GO:0004497; monooxygenase activity; molecular_function} {GO:0005506; iron ion binding; molecular_function} {GO:0016705; oxidoreductase activity, acting on paired donors, with incorporation or reduction of molecular oxygen; molecular_function} {GO:0020037; heme binding; molecular_function} {GO:0055114; oxidation-reduction process; biological_process}
		113-2GL007808	NA
		113-2GL007831	NA
		113-2GL007874	{GO:0016209; antioxidant activity; molecular_function} {GO:0016491; oxidoreductase activity; molecular_function} {GO:0055114; oxidation-reduction process; biological_process}
		113-2GL007877	{GO:0016491; oxidoreductase activity; molecular_function} {GO:0055114; oxidation-reduction process; biological_process} {GO:0071949; FAD binding; molecular_function}
		113-2GL007879	{GO:0009399; nitrogen fixation; biological_process}
		113-2GL007880	{GO:0009399; nitrogen fixation; biological_process} {GO:0030151; molybdenum ion binding; molecular_function}
		113-2GL007881	{GO:0005524; ATP binding; molecular_function} {GO:0009399; nitrogen fixation; biological_process} {GO:0016163; nitrogenase activity; molecular_function} {GO:0016491; oxidoreductase activity; molecular_function} {GO:0016612; molybdenum-iron nitrogenase complex; cellular_component} {GO:0055114; oxidation-reduction process; biological_process}
		113-2GL007884	{GO:0016021; integral component of membrane; cellular_component} {GO:0019867; outer membrane; cellular_component}
		113-2GL007888	{GO:0003824; catalytic activity; molecular_function} {GO:0009108; coenzyme biosynthetic process; biological_process} {GO:0009399; nitrogen fixation; biological_process} {GO:0046872; metal ion binding; molecular_function} {GO:0051536; iron-sulfur cluster binding; molecular_function} {GO:0051539; 4 iron, 4 sulfur cluster binding; molecular_function}
		113-2GL007892	{GO:0005198; structural molecule activity; molecular_function} {GO:0016226; iron-sulfur cluster assembly; biological_process} {GO:0051536; iron-sulfur cluster binding; molecular_function}
		113-2GL007893	NA
		113-2GL007894	{GO:0016491; oxidoreductase activity; molecular_function} {GO:0051537; 2 iron, 2 sulfur cluster binding; molecular_function} {GO:0055114; oxidation-reduction process; biological_process}
		113-2GL007898	NA
		113-2GL007899	NA
		113-2GL007900	NA
		113-2GL007901	{GO:0009399; nitrogen fixation; biological_process} {GO:0051188; cofactor biosynthetic process; biological_process} {GO:0051540; metal cluster binding; molecular_function}
		113-2GL007902	{GO:0006461; protein complex assembly; biological_process} {GO:0009399; nitrogen fixation; biological_process} {GO:0016163; nitrogenase activity; molecular_function} {GO:0016491; oxidoreductase activity; molecular_function} {GO:0055114; oxidation-reduction process; biological_process}
		113-2GL007903	{GO:0006461; protein complex assembly; biological_process} {GO:0009399; nitrogen fixation; biological_process} {GO:0016163; nitrogenase activity; molecular_function} {GO:0016491; oxidoreductase activity; molecular_function} {GO:0055114; oxidation-reduction process; biological_process}
		113-2GL007904	{GO:0009399; nitrogen fixation; biological_process} {GO:0016163; nitrogenase activity; molecular_function} {GO:0016491; oxidoreductase activity; molecular_function} {GO:0016612; molybdenum-iron nitrogenase complex; cellular_component} {GO:0055114; oxidation-reduction process; biological_process}
		113-2GL007905	{GO:0009399; nitrogen fixation; biological_process} {GO:0016163; nitrogenase activity; molecular_function} {GO:0016491; oxidoreductase activity; molecular_function} {GO:0016612; molybdenum-iron nitrogenase complex; cellular_component} {GO:0051536; iron-sulfur cluster binding; molecular_function} {GO:0055114; oxidation-reduction process; biological_process}
		113-2GL007964	NA
		113-2GL008056	{GO:0006006; glucose metabolic process; biological_process} {GO:0016620; oxidoreductase activity, acting on the aldehyde or oxo group of donors, NAD or NADP as acceptor; molecular_function} {GO:0050661; NADP binding; molecular_function} {GO:0051287; NAD binding; molecular_function} {GO:0055114; oxidation-reduction process; biological_process}
		113-2GL008064	{GO:0005215; transporter activity; molecular_function} {GO:0006810; transport; biological_process} {GO:0016020; membrane; cellular_component} {GO:0016021; integral component of membrane; cellular_component}
		113-2GL008083	NA
		113-2GL008106	NA
		113-2GL008132	NA
		113-2GL008134	{GO:0003676; nucleic acid binding; molecular_function} {GO:0005524; ATP binding; molecular_function}
		113-2GL008135	{GO:0003723; RNA binding; molecular_function} {GO:0003743; translation initiation factor activity; molecular_function} {GO:0006413; translational initiation; biological_process}
		113-2GL008181	NA
		113-2GL008277	NA
		113-2GL008317	NA
		113-2GL008535	{GO:0035435; phosphate ion transmembrane transport; biological_process} {GO:0042301; phosphate ion binding; molecular_function} {GO:0043190; ATP-binding cassette (ABC) transporter complex; cellular_component}
		113-2GL008548	NA
		113-2GL008607	{GO:0003677; DNA binding; molecular_function} {GO:0003700; transcription factor activity, sequence-specific DNA binding; molecular_function} {GO:0006352; DNA-templated transcription, initiation; biological_process} {GO:0006355; regulation of transcription, DNA-templated; biological_process} {GO:0016987; sigma factor activity; molecular_function}
		113-2GL008770	NA
