# Supplementary material for: Identification of the Important Genes of Bradyrhizobium diazoefficiens 113-2 Involved in Soybean Nodule Development and Senescence
Source: Front Microbiol. 2021 Nov 11;12:754837. doi: 10.3389/fmicb.2021.754837 (PMC8632152; doi:10.3389/fmicb.2021.754837)
Supplement: Supplementary file 7 [file Table_7.xlsx]

## Sheet: Sheet1
	Table S7: The KEGG pathway classfication of the DEGs.
	Gene_id	Desc_kegg
	113-2GL000027	NA
	113-2GL000054	K00962//polyribonucleotide nucleotidyltransferase [EC:2.7.7.8]+ko00230//Purine metabolism+ko03018//RNA degradation+ko00240//Pyrimidine metabolism
	113-2GL000055	K03782//catalase-peroxidase [EC:1.11.1.21]+ko00380//Tryptophan metabolism+ko01100//Metabolic pathways+ko01110//Biosynthesis of secondary metabolites+ko00360//Phenylalanine metabolism
	113-2GL001126	K13993//HSP20 family protein
	113-2GL001326	NA
	113-2GL002091	NA
	113-2GL002328	NA
	113-2GL004195	NA
	113-2GL004455	NA
	113-2GL006371	K03704//cold shock protein (beta-ribbon, CspA family)
	113-2GL006652	NA
	113-2GL006780	K00404//cytochrome c oxidase cbb3-type subunit I [EC:1.9.3.1]+ko02020//Two-component system+ko01100//Metabolic pathways+ko00190//Oxidative phosphorylation
	113-2GL007565	K04793//mycobactin lysine-N-oxygenase+ko01053//Biosynthesis of siderophore group nonribosomal peptides;K03897//lysine N6-hydroxylase [EC:1.14.13.59]+ko00310//Lysine degradation+ko01120//Microbial metabolism in diverse environments
	113-2GL007618	K00549//5-methyltetrahydropteroyltriglutamate--homocysteine methyltransferase [EC:2.1.1.14]+ko01230//Biosynthesis of amino acids+ko00450//Selenocompound metabolism+ko01100//Metabolic pathways+ko01110//Biosynthesis of secondary metabolites+ko00270//Cysteine and methionine metabolism
	113-2GL007623	K22027//indole-3-acetate monooxygenase [EC:1.14.13.235]
	113-2GL007626	K04077//chaperonin GroEL+ko05152//Tuberculosis+ko05134//Legionellosis+ko03018//RNA degradation
	113-2GL007641	K03521//electron transfer flavoprotein beta subunit
	113-2GL007665	K07267//porin
	113-2GL007701	NA
	113-2GL007787	NA
	113-2GL007831	NA
	113-2GL007874	K03386//peroxiredoxin (alkyl hydroperoxide reductase subunit C) [EC:1.11.1.15]
	113-2GL007881	K02588//nitrogenase iron protein NifH [EC:1.18.6.1]+ko00910//Nitrogen metabolism+ko01120//Microbial metabolism in diverse environments+ko01100//Metabolic pathways+ko00625//Chloroalkane and chloroalkene degradation
	113-2GL007903	K02587//nitrogenase molybdenum-cofactor synthesis protein NifE
	113-2GL007905	K02586//nitrogenase molybdenum-iron protein alpha chain [EC:1.18.6.1]+ko00910//Nitrogen metabolism+ko01120//Microbial metabolism in diverse environments+ko01100//Metabolic pathways+ko00625//Chloroalkane and chloroalkene degradation
	113-2GL008064	K18138//multidrug efflux pump+ko01503//Cationic antimicrobial peptide (CAMP) resistance+ko01501//beta-Lactam resistance
	113-2GL008134	NA
	113-2GL000369	NA
	113-2GL000406	K06890//uncharacterized protein
	113-2GL000429	K02111//F-type H+-transporting ATPase subunit alpha [EC:3.6.3.14]+ko01100//Metabolic pathways+ko00190//Oxidative phosphorylation+ko00195//Photosynthesis
	113-2GL000514	K02970//small subunit ribosomal protein S21+ko03010//Ribosome
	113-2GL000923	NA
	113-2GL001135	K17285//selenium-binding protein 1
	113-2GL001540	K10001//glutamate/aspartate transport system substrate-binding protein+ko02020//Two-component system+ko02010//ABC transporters
	113-2GL001885	NA
	113-2GL002010	K01473//N-methylhydantoinase A [EC:3.5.2.14]+ko00330//Arginine and proline metabolism+ko01100//Metabolic pathways
	113-2GL002767	NA
	113-2GL003340	NA
	113-2GL003552	NA
	113-2GL003842	K03043//DNA-directed RNA polymerase subunit beta [EC:2.7.7.6]+ko00230//Purine metabolism+ko03020//RNA polymerase+ko01100//Metabolic pathways+ko00240//Pyrimidine metabolism
	113-2GL003843	K03046//DNA-directed RNA polymerase subunit beta' [EC:2.7.7.6]+ko00230//Purine metabolism+ko03020//RNA polymerase+ko01100//Metabolic pathways+ko00240//Pyrimidine metabolism
	113-2GL003850	K02358//elongation factor Tu
	113-2GL004088	NA
	113-2GL004412	K16079//outer membrane immunogenic protein
	113-2GL004572	NA
	113-2GL005073	NA
	113-2GL005174	NA
	113-2GL005840	K04077//chaperonin GroEL+ko05152//Tuberculosis+ko05134//Legionellosis+ko03018//RNA degradation
	113-2GL005842	K07045//uncharacterized protein
	113-2GL005844	K18224//propane 2-monooxygenase small subunit [EC:1.14.13.227]+ko00640//Propanoate metabolism
	113-2GL005846	K18223//propane 2-monooxygenase large subunit [EC:1.14.13.227]+ko00640//Propanoate metabolism
	113-2GL005848	K18382//NAD+-dependent secondary alcohol dehydrogenase Adh1 [EC:1.1.1.-]+ko00640//Propanoate metabolism
	113-2GL005957	K02027//multiple sugar transport system substrate-binding protein
	113-2GL006133	NA
	113-2GL006583	K01053//gluconolactonase [EC:3.1.1.17]+ko01120//Microbial metabolism in diverse environments+ko00030//Pentose phosphate pathway+ko01130//Biosynthesis of antibiotics+ko01100//Metabolic pathways+ko01220//Degradation of aromatic compounds+ko00053//Ascorbate and aldarate metabolism+ko01110//Biosynthesis of secondary metabolites+ko01200//Carbon metabolism+ko00930//Caprolactam degradation
	113-2GL006982	NA
	113-2GL007163	K02014//iron complex outermembrane recepter protein
	113-2GL007545	K21118//cytochrome P450 family 117 subfamily A
	113-2GL007563	NA
	113-2GL007625	K04078//chaperonin GroES
	113-2GL007660	K16079//outer membrane immunogenic protein
	113-2GL007693	NA
	113-2GL007893	NA
	113-2GL007900	NA
	113-2GL007901	K02596//nitrogen fixation protein NifX
	113-2GL007902	K02592//nitrogenase molybdenum-iron protein NifN
	113-2GL007904	K02591//nitrogenase molybdenum-iron protein beta chain [EC:1.18.6.1]+ko00910//Nitrogen metabolism+ko01120//Microbial metabolism in diverse environments+ko01100//Metabolic pathways+ko00625//Chloroalkane and chloroalkene degradation
	113-2GL008106	NA
	113-2GL008181	NA
	113-2GL008548	K15512//benzoyl-CoA 2,3-epoxidase subunit B [EC:1.14.13.208]+ko00362//Benzoate degradation
	113-2GL008770	NA
	113-2GL000935	NA
	113-2GL000937	NA
	113-2GL000966	NA
	113-2GL001050	K15778//phosphomannomutase / phosphoglucomutase [EC:5.4.2.8 5.4.2.2]+ko00010//Glycolysis / Gluconeogenesis+ko01120//Microbial metabolism in diverse environments+ko00230//Purine metabolism+ko00030//Pentose phosphate pathway+ko00520//Amino sugar and nucleotide sugar metabolism+ko00521//Streptomycin biosynthesis+ko01130//Biosynthesis of antibiotics+ko01100//Metabolic pathways+ko00052//Galactose meta…
	113-2GL001604	NA
	113-2GL002327	NA
	113-2GL002468	K07180//serine protein kinase
	113-2GL002823	NA
	113-2GL003858	K02982//small subunit ribosomal protein S3+ko03010//Ribosome
	113-2GL003859	K02878//large subunit ribosomal protein L16+ko03010//Ribosome
	113-2GL003867	K02933//large subunit ribosomal protein L6+ko03010//Ribosome
	113-2GL004188	NA
	113-2GL004429	K07277//outer membrane protein insertion porin family
	113-2GL004505	K00138//aldehyde dehydrogenase [EC:1.2.1.-]+ko00010//Glycolysis / Gluconeogenesis+ko01120//Microbial metabolism in diverse environments+ko01100//Metabolic pathways+ko01110//Biosynthesis of secondary metabolites+ko00620//Pyruvate metabolism
	113-2GL004736	K03704//cold shock protein (beta-ribbon, CspA family)
	113-2GL004737	K00507//stearoyl-CoA desaturase (Delta-9 desaturase) [EC:1.14.19.1]+ko01212//Fatty acid metabolism+ko01040//Biosynthesis of unsaturated fatty acids
	113-2GL005144	K08300//ribonuclease E [EC:3.1.26.12]+ko03018//RNA degradation
	113-2GL005303	NA
	113-2GL005372	K11720//lipopolysaccharide export system permease protein+ko02010//ABC transporters
	113-2GL005843	K18226//propane monooxygenase coupling protein+ko00640//Propanoate metabolism
	113-2GL005845	K18225//propane monooxygenase reductase component [EC:1.18.1.-]+ko00640//Propanoate metabolism
	113-2GL006512	K03306//inorganic phosphate transporter, PiT family
	113-2GL006786	K15861//CRP/FNR family transcriptional regulator, nitrogen fixation regulation protein+ko02020//Two-component system
	113-2GL007543	NA
	113-2GL007612	K03430//2-aminoethylphosphonate-pyruvate transaminase [EC:2.6.1.37]+ko01120//Microbial metabolism in diverse environments+ko00440//Phosphonate and phosphinate metabolism+ko01100//Metabolic pathways;K01740//O-acetylhomoserine (thiol)-lyase [EC:2.5.1.49]+ko01100//Metabolic pathways+ko00270//Cysteine and methionine metabolism
	113-2GL007806	NA
	113-2GL007894	NA
	113-2GL007898	NA
	113-2GL007899	NA
	113-2GL008056	K00134//glyceraldehyde 3-phosphate dehydrogenase [EC:1.2.1.12]+ko00010//Glycolysis / Gluconeogenesis+ko01120//Microbial metabolism in diverse environments+ko01230//Biosynthesis of amino acids+ko01130//Biosynthesis of antibiotics+ko01100//Metabolic pathways+ko01110//Biosynthesis of secondary metabolites+ko00710//Carbon fixation in photosynthetic organisms+ko01200//Carbon metabolism
	113-2GL008135	K02518//translation initiation factor IF-1
	113-2GL008277	NA
	113-2GL008317	NA
	113-2GL000126	K02520//translation initiation factor IF-3
	113-2GL000546	K14028//methanol dehydrogenase (cytochrome c) subunit 1 [EC:1.1.2.7]+ko00680//Methane metabolism+ko00010//Glycolysis / Gluconeogenesis+ko01120//Microbial metabolism in diverse environments+ko01130//Biosynthesis of antibiotics+ko01100//Metabolic pathways+ko01110//Biosynthesis of secondary metabolites+ko00625//Chloroalkane and chloroalkene degradation+ko01200//Carbon metabolism
	113-2GL000547	NA
	113-2GL000663	K00023//acetoacetyl-CoA reductase [EC:1.1.1.36]+ko01120//Microbial metabolism in diverse environments+ko00650//Butanoate metabolism+ko01200//Carbon metabolism+ko00630//Glyoxylate and dicarboxylate metabolism
	113-2GL000936	K00681//gamma-glutamyltranspeptidase / glutathione hydrolase [EC:2.3.2.2 3.4.19.13]+ko00430//Taurine and hypotaurine metabolism+ko01100//Metabolic pathways+ko00460//Cyanoamino acid metabolism+ko00480//Glutathione metabolism
	113-2GL001653	NA
	113-2GL001850	K06890//uncharacterized protein
	113-2GL001851	NA
	113-2GL002261	K02017//molybdate transport system ATP-binding protein [EC:3.6.3.29]+ko02010//ABC transporters
	113-2GL003062	NA
	113-2GL003840	K02864//large subunit ribosomal protein L10+ko03010//Ribosome
	113-2GL004679	NA
	113-2GL005807	K00163//pyruvate dehydrogenase E1 component [EC:1.2.4.1]+ko00010//Glycolysis / Gluconeogenesis+ko00020//Citrate cycle (TCA cycle)+ko01120//Microbial metabolism in diverse environments+ko01130//Biosynthesis of antibiotics+ko01100//Metabolic pathways+ko01110//Biosynthesis of secondary metabolites+ko00620//Pyruvate metabolism+ko01200//Carbon metabolism
	113-2GL006036	K09758//aspartate 4-decarboxylase [EC:4.1.1.12]+ko00250//Alanine, aspartate and glutamate metabolism+ko01230//Biosynthesis of amino acids+ko01100//Metabolic pathways+ko00270//Cysteine and methionine metabolism
	113-2GL007170	K01637//isocitrate lyase [EC:4.1.3.1]+ko01120//Microbial metabolism in diverse environments+ko01100//Metabolic pathways+ko01110//Biosynthesis of secondary metabolites+ko01200//Carbon metabolism+ko00630//Glyoxylate and dicarboxylate metabolism
	113-2GL007582	NA
	113-2GL007808	NA
	113-2GL007877	K00313//electron transfer flavoprotein-quinone oxidoreductase [EC:1.5.5.-]
	113-2GL007880	K15790//nitrogen fixation protein NifQ
	113-2GL007888	K02585//nitrogen fixation protein NifB
	113-2GL008083	NA
	113-2GL001774	NA
	113-2GL005172	NA
	113-2GL007564	NA
	113-2GL007604	NA
	113-2GL007884	K07275//outer membrane protein
	113-2GL008535	K02040//phosphate transport system substrate-binding protein+ko02020//Two-component system+ko05152//Tuberculosis+ko02010//ABC transporters
	113-2GL001603	K11473//glycolate oxidase iron-sulfur subunit+ko01120//Microbial metabolism in diverse environments+ko01130//Biosynthesis of antibiotics+ko01100//Metabolic pathways+ko01110//Biosynthesis of secondary metabolites+ko00630//Glyoxylate and dicarboxylate metabolism
	113-2GL001654	NA
	113-2GL001863	K01478//arginine deiminase [EC:3.5.3.6]+ko00220//Arginine biosynthesis+ko01130//Biosynthesis of antibiotics+ko01100//Metabolic pathways+ko01110//Biosynthesis of secondary metabolites
	113-2GL002263	K02020//molybdate transport system substrate-binding protein+ko02010//ABC transporters
	113-2GL004504	NA
	113-2GL005802	K00626//acetyl-CoA C-acetyltransferase [EC:2.3.1.9]+ko00720//Carbon fixation pathways in prokaryotes+ko02020//Two-component system+ko00310//Lysine degradation+ko00380//Tryptophan metabolism+ko00900//Terpenoid backbone biosynthesis+ko01120//Microbial metabolism in diverse environments+ko00280//Valine, leucine and isoleucine degradation+ko01130//Biosynthesis of antibiotics+ko00640//Propanoate metab…
	113-2GL007643	NA
	113-2GL007717	NA
	113-2GL007879	K02595//nitrogenase-stabilizing/protective protein
	113-2GL007892	NA
	113-2GL007964	K16871//4-aminobutyrate---pyruvate transaminase [EC:2.6.1.96]+ko00250//Alanine, aspartate and glutamate metabolism+ko01120//Microbial metabolism in diverse environments+ko01100//Metabolic pathways+ko00650//Butanoate metabolism
	113-2GL008132	K11959//urea transport system substrate-binding protein+ko02010//ABC transporters
	113-2GL000160	K04043//molecular chaperone DnaK+ko05152//Tuberculosis+ko03018//RNA degradation
	113-2GL001765	NA
	113-2GL004268	NA
	113-2GL004621	NA
	113-2GL006052	NA
	113-2GL008607	K03088//RNA polymerase sigma-70 factor, ECF subfamily
	113-2GL000269	K01895//acetyl-CoA synthetase [EC:6.2.1.1]+ko00720//Carbon fixation pathways in prokaryotes+ko00680//Methane metabolism+ko00010//Glycolysis / Gluconeogenesis+ko01120//Microbial metabolism in diverse environments+ko01130//Biosynthesis of antibiotics+ko00640//Propanoate metabolism+ko01100//Metabolic pathways+ko01110//Biosynthesis of secondary metabolites+ko00620//Pyruvate metabolism+ko01200//Carbon…
	113-2GL001858	NA
	113-2GL002555	NA
	113-2GL003434	K17218//sulfide:quinone oxidoreductase [EC:1.8.5.4]+ko00920//Sulfur metabolism
	113-2GL007548	K21117//cytochrome P450 family 114
	113-2GL007583	K06720//L-ectoine synthase [EC:4.2.1.108]+ko01120//Microbial metabolism in diverse environments+ko01100//Metabolic pathways+ko00260//Glycine, serine and threonine metabolism
	113-2GL007613	NA
	113-2GL007619	NA
	113-2GL000144	K08677//kumamolisin
	113-2GL001841	NA
	113-2GL002109	K00368//nitrite reductase (NO-forming) [EC:1.7.2.1]+ko00910//Nitrogen metabolism+ko01120//Microbial metabolism in diverse environments
	113-2GL003941	NA
	113-2GL005281	NA
	113-2GL006040	K01584//arginine decarboxylase [EC:4.1.1.19]+ko00330//Arginine and proline metabolism+ko01100//Metabolic pathways
	113-2GL007169	NA
