# Supplementary material for: Identification of the Important Genes of Bradyrhizobium diazoefficiens 113-2 Involved in Soybean Nodule Development and Senescence
Source: Front Microbiol. 2021 Nov 11;12:754837. doi: 10.3389/fmicb.2021.754837 (PMC8632152; doi:10.3389/fmicb.2021.754837)
Supplement: Supplementary file 8 [file Table_8.xlsx]

## Sheet: Sheet1
	Table S8: List of strain-specific DEGs.
	DEGs	113-2	COG:COG_id	COG:Anno	COG:Class_id	COG:ClassFunction
	113-2GL001858		-	-	-	-
	113-2GL002010		COG0145	N-methylhydantoinase A/oxoprolinase/acetone carboxylase, beta subunit	EQ	Amino acid transport and metabolism;Secondary metabolites biosynthesis, transport and catabolism
	113-2GL002555		-	-	-	-
	113-2GL003552		-	-	-	-
	113-2GL004188		-	-	-	-
	113-2GL004455		-	-	-	-
	113-2GL004504		-	-	-	-
	113-2GL005172		-	-	-	-
	113-2GL005807		COG2609	Pyruvate dehydrogenase complex, dehydrogenase (E1) component	C	Energy production and conversion
	113-2GL007701	113-2GL007997	-	-	-	-
	113-2GL007563		COG5285	Ectoine hydroxylase-related dioxygenase, phytanoyl-CoA dioxygenase (PhyH) family	Q	Ectoine hydroxylase-related dioxygenase, phytanoyl-CoA dioxygenase (PhyH) family
	113-2GL007831		-	-	-	-
	113-2GL008181		-	-	-	-
	113-2GL007169			-
	113-2GL008277		-	-	-	-
	113-2GL008770		-	-	-	-
